# Supplementary material for: Genome-Wide Identification and Characterization of the CC-NBS-LRR Gene Family in Cucumber (Cucumis sativus L.)
Source: Int J Mol Sci. 2022 May 2;23(9):5048. doi: 10.3390/ijms23095048 (PMC9099878; doi:10.3390/ijms23095048)
Supplement: Supplementary file 1 [file ijms-23-05048-s001.zip]

Archive with 3 entries (2 files):
- Supplementary Files -/
- Supplementary Files -/Supplementary Figures.pdf
- Supplementary Files -/Supplementary Tables.xlsx
