# Supplementary material for: Genome-Wide Identification and Characterization of the CC-NBS-LRR Gene Family in Cucumber (Cucumis sativus L.)
Source: Int J Mol Sci. 2022 May 2;23(9):5048. doi: 10.3390/ijms23095048 (PMC9099878; doi:10.3390/ijms23095048)
Supplement: Supplementary file 1 [file ijms-23-05048-s001.zip › Supplementary Files -/Supplementary Tables.xlsx]

## Sheet: Table S1
Table S1 Statistics of the CNL gene clusters on chromosomes of cucumber.
Chromosome	Number of genes	Gene clusters	Gene numbers in gene cluster	Percentage
1	1	0	0	0
2	8	1	3	0.375
3	6	1	3	0.5
4	6	1	5	0.8333
5	5	1	3	0.6
6	2	0	0	0
7	3	1	2	0.6667
Total	33	5	16	0.4848

## Sheet: Table S2
Table S2 The cis-acting elements of the promoters of the CNL genes in cucumber.
Gene ID	Site Name	Sequence	Position	Strand	Function
Csa1G201260	ABRE	ACGTG	136	-	cis-acting element involved in the abscisic acid responsiveness
Csa1G201260	ABRE	ACGTG	331	+	cis-acting element involved in the abscisic acid responsiveness
Csa1G201260	MBS	CAACTG	1629	-	MYB binding site involved in drought-inducibility
Csa1G201260	HD-Zip 1	CAAT(A/T)ATTG	803	+	element involved in differentiation of the palisade mesophyll cells
Csa1G201260	LTR	CCGAAA	1014	-	cis-acting element involved in low-temperature responsiveness
Csa1G201260	MYB-like sequence	TAACCA	1504	-
Csa1G201260	G-Box	CACGTT	136	+	cis-acting regulatory element involved in light responsiveness
Csa1G201260	as-1	TGACG	1569	-
Csa1G201260	P-box	CCTTTTG	1306	-	gibberellin-responsive element
Csa1G201260	AP-1	TGAGTTAG	585	+
Csa1G201260	TGACG-motif	TGACG	1569	-	cis-acting regulatory element involved in the MeJA-responsiveness
Csa1G201260	CAAT-box	CCAAT	198	-	common cis-acting element in promoter and enhancer regions
Csa1G201260	CAAT-box	CAAT	229	+
Csa1G201260	CAAT-box	CAAT	242	-
Csa1G201260	CAAT-box	CAAT	294	+
Csa1G201260	CAAT-box	CAAAT	372	-	common cis-acting element in promoter and enhancer regions
Csa1G201260	CAAT-box	CAAAT	428	+	common cis-acting element in promoter and enhancer regions
Csa1G201260	CAAT-box	CAAT	464	+
Csa1G201260	CAAT-box	CAAAT	582	-	common cis-acting element in promoter and enhancer regions
Csa1G201260	CAAT-box	CAAT	729	+
Csa1G201260	CAAT-box	CAAAT	777	-	common cis-acting element in promoter and enhancer regions
Csa1G201260	CAAT-box	CAAAT	789	+	common cis-acting element in promoter and enhancer regions
Csa1G201260	CAAT-box	CAAT	803	+
Csa1G201260	CAAT-box	CAAT	808	-
Csa1G201260	CAAT-box	CCAAT	826	-	common cis-acting element in promoter and enhancer regions
Csa1G201260	CAAT-box	CAAT	833	-
Csa1G201260	CAAT-box	CAAAT	865	+	common cis-acting element in promoter and enhancer regions
Csa1G201260	CAAT-box	CCAAT	886	+	common cis-acting element in promoter and enhancer regions
Csa1G201260	CAAT-box	CAAT	887	+
Csa1G201260	CAAT-box	CAAAT	952	+	common cis-acting element in promoter and enhancer regions
Csa1G201260	CAAT-box	CAAAT	1037	-	common cis-acting element in promoter and enhancer regions
Csa1G201260	CAAT-box	CAAAT	1050	+	common cis-acting element in promoter and enhancer regions
Csa1G201260	CAAT-box	CAAAT	1071	-	common cis-acting element in promoter and enhancer regions
Csa1G201260	CAAT-box	CAAT	1127	+
Csa1G201260	CAAT-box	CAAAT	1280	+	common cis-acting element in promoter and enhancer regions
Csa1G201260	CAAT-box	CAAT	1348	+
Csa1G201260	CAAT-box	CAAT	1350	-
Csa1G201260	CAAT-box	CCAAT	1364	-	common cis-acting element in promoter and enhancer regions
Csa1G201260	CAAT-box	CAAT	1422	+
Csa1G201260	CAAT-box	CAAT	1460	-
Csa1G201260	CAAT-box	CAAAT	1559	+	common cis-acting element in promoter and enhancer regions
Csa1G201260	CAAT-box	CAAT	1581	+
Csa1G201260	CAAT-box	CAAT	1672	-
Csa1G201260	CAAT-box	CAAAT	1707	-	common cis-acting element in promoter and enhancer regions
Csa1G201260	CAAT-box	CAAT	1759	+
Csa1G201260	CAAT-box	CAAAT	1772	+	common cis-acting element in promoter and enhancer regions
Csa1G201260	CAAT-box	CAAT	1798	-
Csa1G201260	CAAT-box	CAAT	1847	-
Csa1G201260	CAAT-box	CAAT	1994	+
Csa1G201260	AT~TATA-box	TATATA	117	+
Csa1G201260	MYC	CATTTG	371	+
Csa1G201260	MYC	CATTTG	789	-
Csa1G201260	MYC	CATTTG	1036	+
Csa1G201260	MYC	CAATTG	1348	-
Csa1G201260	WRE3	CCACCT	1446	-
Csa1G201260	STRE	AGGGG	309	+
Csa1G201260	STRE	AGGGG	608	-
Csa1G201260	STRE	AGGGG	1077	+
Csa1G201260	STRE	AGGGG	1391	-
Csa1G201260	TCCC-motif	TCTCCCT	662	+	part of a light responsive element
Csa1G201260	TCCC-motif	TCTCCCT	1059	-	part of a light responsive element
Csa1G201260	TCCC-motif	TCTCCCT	1543	+	part of a light responsive element
Csa1G201260	ATCT-motif	AATCTAATCC	526	-	part of a conserved DNA module involved in light responsiveness
Csa1G201260	I-box	gGATAAGGTG	335	+	part of a light responsive element
Csa1G201260	TCT-motif	TCTTAC	1820	-	part of a light responsive element
Csa1G201260	TCT-motif	TCTTAC	1959	-	part of a light responsive element
Csa1G201260	Myb	CAACTG	1629	-
Csa1G201260	Box 4	ATTAAT	533	+	part of a conserved DNA module involved in light responsiveness
Csa1G201260	Unnamed__4	CTCC	606	+
Csa1G201260	Unnamed__4	CTCC	633	+
Csa1G201260	Unnamed__4	CTCC	637	+
Csa1G201260	Unnamed__4	CTCC	656	+
Csa1G201260	Unnamed__4	CTCC	663	+
Csa1G201260	Unnamed__4	CTCC	667	+
Csa1G201260	Unnamed__4	CTCC	1061	-
Csa1G201260	Unnamed__4	CTCC	1066	-
Csa1G201260	Unnamed__4	CTCC	1329	-
Csa1G201260	Unnamed__4	CTCC	1367	-
Csa1G201260	Unnamed__4	CTCC	1521	+
Csa1G201260	Unnamed__4	CTCC	1536	+
Csa1G201260	Unnamed__4	CTCC	1544	+
Csa1G201260	Unnamed__4	CTCC	1634	-
Csa1G201260	Unnamed__4	CTCC	1816	-
Csa1G201260	TATA-box	TATA	96	+	core promoter element around -30 of transcription start
Csa1G201260	TATA-box	TATA	101	+	core promoter element around -30 of transcription start
Csa1G201260	TATA-box	TATATA	117	+	core promoter element around -30 of transcription start
Csa1G201260	TATA-box	TATA	119	+	core promoter element around -30 of transcription start
Csa1G201260	TATA-box	ATTATA	210	+	core promoter element around -30 of transcription start
Csa1G201260	TATA-box	TATAA	211	-	core promoter element around -30 of transcription start
Csa1G201260	TATA-box	TATA	212	+	core promoter element around -30 of transcription start
Csa1G201260	TATA-box	TATACA	334	-	core promoter element around -30 of transcription start
Csa1G201260	TATA-box	TATA	336	+	core promoter element around -30 of transcription start
Csa1G201260	TATA-box	TATA	354	+	core promoter element around -30 of transcription start
Csa1G201260	TATA-box	TATA	843	+	core promoter element around -30 of transcription start
Csa1G201260	TATA-box	TATTTAAA	899	-	core promoter element around -30 of transcription start
Csa1G201260	TATA-box	ATATAT	904	+	core promoter element around -30 of transcription start
Csa1G201260	TATA-box	TATA	905	+	core promoter element around -30 of transcription start
Csa1G201260	TATA-box	TATA	1804	-	core promoter element around -30 of transcription start
Csa1G201260	TATA-box	ATATAT	1887	-	core promoter element around -30 of transcription start
Csa1G201260	TATA-box	TATA	1888	-	core promoter element around -30 of transcription start
Csa1G201260	G-box	TAAACGTG	136	-	cis-acting regulatory element involved in light responsiveness
Csa1G201260	G-box	CACGTC	330	-	cis-acting regulatory element involved in light responsiveness
Csa1G201260	G-box	CACGAC	592	-	cis-acting regulatory element involved in light responsiveness
Csa1G201260	Unnamed__1	CGTGG	135	-
Csa1G201260		motif_sequence	5	+	short_function
Csa1G201260		motif_sequence	368	-	short_function
Csa1G201260		motif_sequence	604	+	short_function
Csa1G201260		motif_sequence	710	+	short_function
Csa1G201260		motif_sequence	829	-	short_function
Csa1G201260		motif_sequence	849	-	short_function
Csa1G201260		motif_sequence	1045	+	short_function
Csa1G201260		motif_sequence	1053	+	short_function
Csa1G201260		motif_sequence	1061	-	short_function
Csa1G201260		motif_sequence	1159	+	short_function
Csa1G201260		motif_sequence	1205	+	short_function
Csa1G201260		motif_sequence	1270	-	short_function
Csa1G201260		motif_sequence	1367	-	short_function
Csa1G201260		motif_sequence	1542	+	short_function
Csa1G201260	ERE	ATTTCATA	90	+	ethylene-responsive element
Csa1G201260	ERE	ATTTTAAA	915	-	ethylene-responsive element
Csa1G201260	MYB	CAACCA	1341	-
Csa1G201260	MYB	TAACCA	1504	-
Csa1G201260	W box	TTGACC	1039	+
Csa1G201260	CGTCA-motif	CGTCA	1569	+	cis-acting regulatory element involved in the MeJA-responsiveness
Csa2G008000	ERE	ATTTCATA	514	+	ethylene-responsive element
Csa2G008000	ERE	ATTTCATA	529	-	ethylene-responsive element
Csa2G008000	MYB	TAACCA	462	-
Csa2G008000	MYB	TAACCA	1351	-
Csa2G008000	MYB	TAACCA	1357	-
Csa2G008000	MYB	CAACCA	1866	+
Csa2G008000	Unnamed__14	TCCACGTAGA	1644	-
Csa2G008000		motif_sequence	694	+	short_function
Csa2G008000		motif_sequence	702	+	short_function
Csa2G008000		motif_sequence	777	-	short_function
Csa2G008000		motif_sequence	972	-	short_function
Csa2G008000		motif_sequence	1346	-	short_function
Csa2G008000		motif_sequence	1767	-	short_function
Csa2G008000		motif_sequence	1805	-	short_function
Csa2G008000		motif_sequence	1886	+	short_function
Csa2G008000		motif_sequence	1888	-	short_function
Csa2G008000	AT~TATA-box	TATATA	1011	-
Csa2G008000	AT~TATA-box	TATATA	1116	-
Csa2G008000	AT~TATA-box	TATATA	1118	-
Csa2G008000	AT~TATA-box	TATATA	1120	-
Csa2G008000	AT~TATA-box	TATATA	1122	-
Csa2G008000	AT~TATA-box	TATATA	1124	-
Csa2G008000	AT~TATA-box	TATATA	1126	-
Csa2G008000	AT~TATA-box	TATATAAA	1401	-
Csa2G008000	AT~TATA-box	TATATA	1403	-
Csa2G008000	AT~TATA-box	TATATAAA	1568	-
Csa2G008000	AT~TATA-box	TATATA	1570	-
Csa2G008000	AT~TATA-box	TATATA	1686	-
Csa2G008000	AT~TATA-box	TATATA	1688	-
Csa2G008000	MYB recognition site	CCGTTG	1783	+
Csa2G008000	Gap-box	CAAATGAA(A/G)A	1526	-	part of a light responsive element
Csa2G008000	ABRE	ACGTG	1647	+	cis-acting element involved in the abscisic acid responsiveness
Csa2G008000	TATA	TATAAAAT	1288	+
Csa2G008000	TATA	TATAAAAT	1399	-
Csa2G008000	Unnamed__8	TCCACGTAGA	1644	-
Csa2G008000	P-box	CCTTTTG	786	-	gibberellin-responsive element
Csa2G008000	TCT-motif	TCTTAC	163	-	part of a light responsive element
Csa2G008000	AAGAA-motif	GAAAGAA	364	+
Csa2G008000	STRE	AGGGG	1878	+
Csa2G008000	AACA_motif	TAACAAACTCCA	1908	-	involved in endosperm-specific negative expression
Csa2G008000	Unnamed__10	TCCACGTAGA	1644	-
Csa2G008000	Box 4	ATTAAT	824	+	part of a conserved DNA module involved in light responsiveness
Csa2G008000	Box 4	ATTAAT	1091	-	part of a conserved DNA module involved in light responsiveness
Csa2G008000	Box 4	ATTAAT	1207	-	part of a conserved DNA module involved in light responsiveness
Csa2G008000	Box 4	ATTAAT	1304	-	part of a conserved DNA module involved in light responsiveness
Csa2G008000	TATC-box	TATCCCA	1952	+	cis-acting element involved in gibberellin-responsiveness
Csa2G008000	Unnamed__4	CTCC	8	-
Csa2G008000	Unnamed__4	CTCC	223	-
Csa2G008000	Unnamed__4	CTCC	715	+
Csa2G008000	Unnamed__4	CTCC	791	-
Csa2G008000	Unnamed__4	CTCC	1039	-
Csa2G008000	Unnamed__4	CTCC	1047	+
Csa2G008000	Unnamed__4	CTCC	1909	-
Csa2G008000	MYB-like sequence	TAACCA	462	-
Csa2G008000	MYB-like sequence	TAACCA	1351	-
Csa2G008000	MYB-like sequence	TAACCA	1357	-
Csa2G008000	ACE	CTAACGTATT	1149	-	cis-acting element involved in light responsiveness
Csa2G008000	WUN-motif	AAATTACTA	642	-
Csa2G008000	WUN-motif	AAATTACT	643	-
Csa2G008000	WUN-motif	AAATTTCTT	1672	-
Csa2G008000	TATA-box	ATATAA	67	+	core promoter element around -30 of transcription start
Csa2G008000	TATA-box	TATA	68	+	core promoter element around -30 of transcription start
Csa2G008000	TATA-box	TATA	208	+	core promoter element around -30 of transcription start
Csa2G008000	TATA-box	TATA	249	+	core promoter element around -30 of transcription start
Csa2G008000	TATA-box	TATAAATA	520	-	core promoter element around -30 of transcription start
Csa2G008000	TATA-box	TATAAAT	521	-	core promoter element around -30 of transcription start
Csa2G008000	TATA-box	TATAAA	522	-	core promoter element around -30 of transcription start
Csa2G008000	TATA-box	TATAA	523	-	core promoter element around -30 of transcription start
Csa2G008000	TATA-box	TATA	524	+	core promoter element around -30 of transcription start
Csa2G008000	TATA-box	TATAAA	553	-	core promoter element around -30 of transcription start
Csa2G008000	TATA-box	TATAA	554	-	core promoter element around -30 of transcription start
Csa2G008000	TATA-box	TATA	555	+	core promoter element around -30 of transcription start
Csa2G008000	TATA-box	ATTATA	638	+	core promoter element around -30 of transcription start
Csa2G008000	TATA-box	TATAA	639	-	core promoter element around -30 of transcription start
Csa2G008000	TATA-box	TATA	640	+	core promoter element around -30 of transcription start
Csa2G008000	TATA-box	TATA	913	+	core promoter element around -30 of transcription start
Csa2G008000	TATA-box	ATATAT	960	+	core promoter element around -30 of transcription start
Csa2G008000	TATA-box	TATA	961	+	core promoter element around -30 of transcription start
Csa2G008000	TATA-box	TATATA	1011	-	core promoter element around -30 of transcription start
Csa2G008000	TATA-box	ATATAA	1012	+	core promoter element around -30 of transcription start
Csa2G008000	TATA-box	TATA	1013	-	core promoter element around -30 of transcription start
Csa2G008000	TATA-box	ATTATA	1024	+	core promoter element around -30 of transcription start
Csa2G008000	TATA-box	TATAA	1025	-	core promoter element around -30 of transcription start
Csa2G008000	TATA-box	TATA	1026	-	core promoter element around -30 of transcription start
Csa2G008000	TATA-box	ATATAT	1115	-	core promoter element around -30 of transcription start
Csa2G008000	TATA-box	TATATA	1116	-	core promoter element around -30 of transcription start
Csa2G008000	TATA-box	ATATAT	1117	-	core promoter element around -30 of transcription start
Csa2G008000	TATA-box	TATATA	1118	-	core promoter element around -30 of transcription start
Csa2G008000	TATA-box	ATATAT	1119	-	core promoter element around -30 of transcription start
Csa2G008000	TATA-box	TATATA	1120	-	core promoter element around -30 of transcription start
Csa2G008000	TATA-box	ATATAT	1121	-	core promoter element around -30 of transcription start
Csa2G008000	TATA-box	TATATTTATATTT	1122	+	core promoter element around -30 of transcription start
Csa2G008000	TATA-box	ATATAT	1123	-	core promoter element around -30 of transcription start
Csa2G008000	TATA-box	TATATA	1124	-	core promoter element around -30 of transcription start
Csa2G008000	TATA-box	ATATAT	1125	-	core promoter element around -30 of transcription start
Csa2G008000	TATA-box	TATATA	1126	-	core promoter element around -30 of transcription start
Csa2G008000	TATA-box	ATATAT	1127	-	core promoter element around -30 of transcription start
Csa2G008000	TATA-box	TATA	1128	-	core promoter element around -30 of transcription start
Csa2G008000	TATA-box	ATATAA	1180	+	core promoter element around -30 of transcription start
Csa2G008000	TATA-box	TATA	1181	-	core promoter element around -30 of transcription start
Csa2G008000	TATA-box	ATATAT	1220	-	core promoter element around -30 of transcription start
Csa2G008000	TATA-box	TATA	1221	-	core promoter element around -30 of transcription start
Csa2G008000	TATA-box	ATATAA	1232	+	core promoter element around -30 of transcription start
Csa2G008000	TATA-box	TATA	1233	-	core promoter element around -30 of transcription start
Csa2G008000	TATA-box	TACATAAA	1268	-	core promoter element around -30 of transcription start
Csa2G008000	TATA-box	TATAAAT	1285	-	core promoter element around -30 of transcription start
Csa2G008000	TATA-box	TATAAA	1286	-	core promoter element around -30 of transcription start
Csa2G008000	TATA-box	TATAA	1287	-	core promoter element around -30 of transcription start
Csa2G008000	TATA-box	TATA	1288	-	core promoter element around -30 of transcription start
Csa2G008000	TATA-box	TATA	1339	-	core promoter element around -30 of transcription start
Csa2G008000	TATA-box	TATAAAA	1400	-	core promoter element around -30 of transcription start
Csa2G008000	TATA-box	TATAAA	1401	-	core promoter element around -30 of transcription start
Csa2G008000	TATA-box	TATATAA	1402	-	core promoter element around -30 of transcription start
Csa2G008000	TATA-box	TATATA	1403	-	core promoter element around -30 of transcription start
Csa2G008000	TATA-box	ATATAT	1404	-	core promoter element around -30 of transcription start
Csa2G008000	TATA-box	TATA	1405	-	core promoter element around -30 of transcription start
Csa2G008000	TATA-box	ATATAT	1438	-	core promoter element around -30 of transcription start
Csa2G008000	TATA-box	TATA	1439	-	core promoter element around -30 of transcription start
Csa2G008000	TATA-box	ATTATA	1453	+	core promoter element around -30 of transcription start
Csa2G008000	TATA-box	TATAA	1454	-	core promoter element around -30 of transcription start
Csa2G008000	TATA-box	TATA	1455	-	core promoter element around -30 of transcription start
Csa2G008000	TATA-box	TATAAA	1493	-	core promoter element around -30 of transcription start
Csa2G008000	TATA-box	TATAA	1494	-	core promoter element around -30 of transcription start
Csa2G008000	TATA-box	TATA	1495	-	core promoter element around -30 of transcription start
Csa2G008000	TATA-box	taTATAAAtc	1566	-	core promoter element around -30 of transcription start
Csa2G008000	TATA-box	TATAAAT	1567	-	core promoter element around -30 of transcription start
Csa2G008000	TATA-box	TATAAA	1568	-	core promoter element around -30 of transcription start
Csa2G008000	TATA-box	TATATAA	1569	-	core promoter element around -30 of transcription start
Csa2G008000	TATA-box	TATATA	1570	-	core promoter element around -30 of transcription start
Csa2G008000	TATA-box	TATA	1572	-	core promoter element around -30 of transcription start
Csa2G008000	TATA-box	ATTATA	1684	+	core promoter element around -30 of transcription start
Csa2G008000	TATA-box	TATATAA	1685	-	core promoter element around -30 of transcription start
Csa2G008000	TATA-box	TATATA	1686	-	core promoter element around -30 of transcription start
Csa2G008000	TATA-box	ATATAT	1687	-	core promoter element around -30 of transcription start
Csa2G008000	TATA-box	TATATA	1688	-	core promoter element around -30 of transcription start
Csa2G008000	TATA-box	ATATAA	1689	+	core promoter element around -30 of transcription start
Csa2G008000	TATA-box	TATA	1690	-	core promoter element around -30 of transcription start
Csa2G008000	TATA-box	TATA	1758	-	core promoter element around -30 of transcription start
Csa2G008000	TATA-box	TACATAAA	1889	+	core promoter element around -30 of transcription start
Csa2G008000	TATA-box	ATATAT	1933	-	core promoter element around -30 of transcription start
Csa2G008000	TATA-box	TATA	1934	-	core promoter element around -30 of transcription start
Csa2G008000	A-box	AATAACAAACTCC	1909	-	sequence conserved in alpha-amylase promoters
Csa2G008000	O2-site	GATGA(C/T)(A/G)TG(A/G)	338	+	cis-acting regulatory element involved in zein metabolism regulation
Csa2G008000	CAAT-box	CAAAT	22	-	common cis-acting element in promoter and enhancer regions
Csa2G008000	CAAT-box	CCAAT	72	-	common cis-acting element in promoter and enhancer regions
Csa2G008000	CAAT-box	CAAT	160	-
Csa2G008000	CAAT-box	CAAT	174	+
Csa2G008000	CAAT-box	CAAT	189	+
Csa2G008000	CAAT-box	CAAT	270	+
Csa2G008000	CAAT-box	CAAAT	384	+	common cis-acting element in promoter and enhancer regions
Csa2G008000	CAAT-box	CAAT	407	-
Csa2G008000	CAAT-box	CAAT	421	-
Csa2G008000	CAAT-box	CAAAT	593	+	common cis-acting element in promoter and enhancer regions
Csa2G008000	CAAT-box	CAAT	618	-
Csa2G008000	CAAT-box	CAAAT	841	+	common cis-acting element in promoter and enhancer regions
Csa2G008000	CAAT-box	CAAT	873	-
Csa2G008000	CAAT-box	CAAAT	1050	+	common cis-acting element in promoter and enhancer regions
Csa2G008000	CAAT-box	CAAAT	1136	-	common cis-acting element in promoter and enhancer regions
Csa2G008000	CAAT-box	CAAT	1187	-
Csa2G008000	CAAT-box	CAAT	1224	-
Csa2G008000	CAAT-box	CAAT	1316	-
Csa2G008000	CAAT-box	CCAAT	1380	-	common cis-acting element in promoter and enhancer regions
Csa2G008000	CAAT-box	CAAAT	1466	+	common cis-acting element in promoter and enhancer regions
Csa2G008000	CAAT-box	CAAT	1518	-
Csa2G008000	CAAT-box	CAAT	1523	+
Csa2G008000	CAAT-box	CAAAT	1531	-	common cis-acting element in promoter and enhancer regions
Csa2G008000	CAAT-box	CAAT	1593	+
Csa2G008000	CAAT-box	CAAT	1595	-
Csa2G008000	CAAT-box	CAAT	1600	+
Csa2G008000	CAAT-box	CAAT	1825	+
Csa2G008000	CAAT-box	CAAAT	1926	+	common cis-acting element in promoter and enhancer regions
Csa2G008000	CAAT-box	CAAT	1931	+
Csa2G008000	CAAT-box	CAAAT	1995	+	common cis-acting element in promoter and enhancer regions
Csa2G008000	ABRE3a	TACGTG	1646	+
Csa2G008000	LTR	CCGAAA	425	-	cis-acting element involved in low-temperature responsiveness
Csa2G008000	MRE	AACCTAA	1155	-	MYB binding site involved in light responsiveness
Csa2G008000	ABRE4	CACGTA	1646	-	cis-acting element involved in the abscisic acid responsiveness
Csa2G008000	Unnamed__2	AACCTAACCT	1152	-
Csa2G008000	MYC	CATTTG	384	-
Csa2G008000	MYC	CATTTG	593	-
Csa2G008000	MYC	CATTTG	1135	+
Csa2G008000	MYC	CATTTG	1530	+
Csa2G008000	MYC	CAATTG	1593	-
Csa2G008000	G-box	TACGTG	1646	+	cis-acting regulatory element involved in light responsiveness
Csa2G008000	CCAAT-box	CAACGG	1783	-	MYBHv1 binding site
Csa2G008000	AuxRR-core	GGTCCAT	1549	-	auxin-responsive element
Csa2G008000	GT1-motif	GGTTAAT	463	+	light responsive element
Csa2G008000	Unnamed__1	GAATTTAATTAA	125	+	60K protein binding site
Csa2G008000	Unnamed__1	CGTGG	1554	-
Csa2G008000	Unnamed__1	CGTGG	1648	+
Csa2G008000	TCA	TCATCTTCAT	1370	+	low temperature regulatory elements
Csa2G008000	Unnamed__12	TCCACGTAGA	1644	-
Csa2G008000	ARE	AAACCA	47	+	cis-acting regulatory element essential for the anaerobic induction
Csa2G008000	WRE3	CCACCT	769	-
Csa2G012670	RY-element	CATGCATG	813	+	cis-acting regulatory element involved in seed-specific regulation
Csa2G012670	ABRE	ACGTG	433	+	cis-acting element involved in the abscisic acid responsiveness
Csa2G012670	ABRE	CGTACGTGCA	1669	-	cis-acting element involved in the abscisic acid responsiveness
Csa2G012670	ABRE	ACGTG	1671	-	cis-acting element involved in the abscisic acid responsiveness
Csa2G012670	ABRE	ACGTG	1837	-	cis-acting element involved in the abscisic acid responsiveness
Csa2G012670	TCA-element	CCATCTTTTT	1659	+	cis-acting element involved in salicylic acid responsiveness
Csa2G012670	G-Box	CACGTT	432	-	cis-acting regulatory element involved in light responsiveness
Csa2G012670	ABRE4	CACGTA	1671	+	cis-acting element involved in the abscisic acid responsiveness
Csa2G012670	MYB-like sequence	TAACCA	281	+
Csa2G012670	MYB-like sequence	TAACCA	1774	+
Csa2G012670	MBSI	TTTTTACGGTTA	118	-	MYB binding site involved in flavonoid biosynthetic genes regulation
Csa2G012670	Box III	atCATTTTCACt	589	+	protein binding site
Csa2G012670	GCN4_motif	TGAGTCA	827	+	cis-regulatory element involved in endosperm expression
Csa2G012670	as-1	TGACG	1539	-
Csa2G012670	as-1	TGACG	1839	-
Csa2G012670	TGACG-motif	TGACG	1539	-	cis-acting regulatory element involved in the MeJA-responsiveness
Csa2G012670	TGACG-motif	TGACG	1839	-	cis-acting regulatory element involved in the MeJA-responsiveness
Csa2G012670	CAAT-box	CAAAT	34	-	common cis-acting element in promoter and enhancer regions
Csa2G012670	CAAT-box	CAAAT	68	-	common cis-acting element in promoter and enhancer regions
Csa2G012670	CAAT-box	CAAAT	101	-	common cis-acting element in promoter and enhancer regions
Csa2G012670	CAAT-box	CAAT	203	-
Csa2G012670	CAAT-box	CAAAT	255	+	common cis-acting element in promoter and enhancer regions
Csa2G012670	CAAT-box	CAAAT	275	-	common cis-acting element in promoter and enhancer regions
Csa2G012670	CAAT-box	CAAT	317	+
Csa2G012670	CAAT-box	CAAAT	399	+	common cis-acting element in promoter and enhancer regions
Csa2G012670	CAAT-box	CAAT	456	-
Csa2G012670	CAAT-box	CAAT	605	+
Csa2G012670	CAAT-box	CAAAT	663	+	common cis-acting element in promoter and enhancer regions
Csa2G012670	CAAT-box	CAAAT	786	+	common cis-acting element in promoter and enhancer regions
Csa2G012670	CAAT-box	CAAT	789	-
Csa2G012670	CAAT-box	CAAAT	832	+	common cis-acting element in promoter and enhancer regions
Csa2G012670	CAAT-box	CAAT	837	-
Csa2G012670	CAAT-box	CAAAT	875	-	common cis-acting element in promoter and enhancer regions
Csa2G012670	CAAT-box	CAAT	913	-
Csa2G012670	CAAT-box	CAAAT	923	-	common cis-acting element in promoter and enhancer regions
Csa2G012670	CAAT-box	CAAT	958	+
Csa2G012670	CAAT-box	CAAT	960	-
Csa2G012670	CAAT-box	CCAAT	1044	+	common cis-acting element in promoter and enhancer regions
Csa2G012670	CAAT-box	CAAT	1045	+
Csa2G012670	CAAT-box	CAAT	1129	+
Csa2G012670	CAAT-box	CAAT	1188	+
Csa2G012670	CAAT-box	CAAAT	1259	-	common cis-acting element in promoter and enhancer regions
Csa2G012670	CAAT-box	CAAT	1276	-
Csa2G012670	CAAT-box	CAAT	1351	-
Csa2G012670	CAAT-box	CAAT	1375	+
Csa2G012670	CAAT-box	CAAAT	1384	-	common cis-acting element in promoter and enhancer regions
Csa2G012670	CAAT-box	CAAT	1412	-
Csa2G012670	CAAT-box	CAAT	1460	-
Csa2G012670	CAAT-box	CAAAT	1520	+	common cis-acting element in promoter and enhancer regions
Csa2G012670	CAAT-box	CAAT	1525	-
Csa2G012670	CAAT-box	CAAT	1560	-
Csa2G012670	CAAT-box	CAAAT	1578	-	common cis-acting element in promoter and enhancer regions
Csa2G012670	CAAT-box	CAAT	1601	+
Csa2G012670	CAAT-box	CCAAT	1777	+	common cis-acting element in promoter and enhancer regions
Csa2G012670	CAAT-box	CAAT	1778	+
Csa2G012670	CAAT-box	CCAAT	1780	-	common cis-acting element in promoter and enhancer regions
Csa2G012670	CAAT-box	CAAT	1905	-
Csa2G012670	DRE core	GCCGAC	1140	+
Csa2G012670	ARE	AAACCA	690	-	cis-acting regulatory element essential for the anaerobic induction
Csa2G012670	ARE	AAACCA	698	+	cis-acting regulatory element essential for the anaerobic induction
Csa2G012670	ARE	AAACCA	1918	-	cis-acting regulatory element essential for the anaerobic induction
Csa2G012670	P-box	CCTTTTG	859	-	gibberellin-responsive element
Csa2G012670	P-box	CCTTTTG	898	-	gibberellin-responsive element
Csa2G012670	WRE3	CCACCT	1659	+
Csa2G012670	ATCT-motif	AATCTAATCC	390	+	part of a conserved DNA module involved in light responsiveness
Csa2G012670	MYC	CATTTG	100	+
Csa2G012670	MYC	CAATTG	958	+
Csa2G012670	MYC	CATGTG	1268	-
Csa2G012670	MYC	CAATTG	1778	-
Csa2G012670	AT~TATA-box	TATATAAA	626	-
Csa2G012670	AT~TATA-box	TATATA	628	+
Csa2G012670	AT~TATA-box	TATATA	683	+
Csa2G012670	AT~TATA-box	TATATA	1489	-
Csa2G012670	AT~TATA-box	TATATA	1491	-
Csa2G012670	AT~TATA-box	TATATA	1493	-
Csa2G012670	Unnamed__4	CTCC	674	+
Csa2G012670	Unnamed__4	CTCC	1809	-
Csa2G012670	Unnamed__4	CTCC	1853	-
Csa2G012670	Unnamed__4	CTCC	1857	+
Csa2G012670	Unnamed__4	CTCC	1990	-
Csa2G012670	TCT-motif	TCTTAC	8	+	part of a light responsive element
Csa2G012670	Box 4	ATTAAT	217	+	part of a conserved DNA module involved in light responsiveness
Csa2G012670	Box 4	ATTAAT	720	+	part of a conserved DNA module involved in light responsiveness
Csa2G012670	Box 4	ATTAAT	759	+	part of a conserved DNA module involved in light responsiveness
Csa2G012670	Box 4	ATTAAT	797	+	part of a conserved DNA module involved in light responsiveness
Csa2G012670	Box 4	ATTAAT	1292	-	part of a conserved DNA module involved in light responsiveness
Csa2G012670	Myb	TAACTG	1107	+
Csa2G012670	MRE	AACCTAA	269	+	MYB binding site involved in light responsiveness
Csa2G012670	G-box	TACGTG	1671	-	cis-acting regulatory element involved in light responsiveness
Csa2G012670	G-box	CACGTC	1837	+	cis-acting regulatory element involved in light responsiveness
Csa2G012670	Unnamed__1	GAATTTAATTAA	457	-	60K protein binding site
Csa2G012670	Unnamed__1	CGTGG	1802	-
Csa2G012670		motif_sequence	332	+	short_function
Csa2G012670		motif_sequence	364	+	short_function
Csa2G012670		motif_sequence	559	+	short_function
Csa2G012670		motif_sequence	585	+	short_function
Csa2G012670		motif_sequence	633	+	short_function
Csa2G012670		motif_sequence	1201	-	short_function
Csa2G012670		motif_sequence	1316	+	short_function
Csa2G012670		motif_sequence	1388	-	short_function
Csa2G012670		motif_sequence	1545	-	short_function
Csa2G012670		motif_sequence	1678	-	short_function
Csa2G012670	TATA-box	ATTATA	170	+	core promoter element around -30 of transcription start
Csa2G012670	TATA-box	TATAA	171	-	core promoter element around -30 of transcription start
Csa2G012670	TATA-box	TATA	172	+	core promoter element around -30 of transcription start
Csa2G012670	TATA-box	TATA	185	+	core promoter element around -30 of transcription start
Csa2G012670	TATA-box	TATA	237	+	core promoter element around -30 of transcription start
Csa2G012670	TATA-box	TATTTAAA	243	-	core promoter element around -30 of transcription start
Csa2G012670	TATA-box	TATA	287	+	core promoter element around -30 of transcription start
Csa2G012670	TATA-box	ATATAA	607	+	core promoter element around -30 of transcription start
Csa2G012670	TATA-box	TATA	608	+	core promoter element around -30 of transcription start
Csa2G012670	TATA-box	taTATAAAtc	624	-	core promoter element around -30 of transcription start
Csa2G012670	TATA-box	TATAAAT	625	-	core promoter element around -30 of transcription start
Csa2G012670	TATA-box	TATAAA	626	-	core promoter element around -30 of transcription start
Csa2G012670	TATA-box	TATATAA	627	-	core promoter element around -30 of transcription start
Csa2G012670	TATA-box	TATATA	628	+	core promoter element around -30 of transcription start
Csa2G012670	TATA-box	ATATAT	629	+	core promoter element around -30 of transcription start
Csa2G012670	TATA-box	TATA	630	+	core promoter element around -30 of transcription start
Csa2G012670	TATA-box	TACATAAA	636	+	core promoter element around -30 of transcription start
Csa2G012670	TATA-box	ATATAT	682	+	core promoter element around -30 of transcription start
Csa2G012670	TATA-box	TATATA	683	+	core promoter element around -30 of transcription start
Csa2G012670	TATA-box	ATATAA	684	+	core promoter element around -30 of transcription start
Csa2G012670	TATA-box	TATA	685	+	core promoter element around -30 of transcription start
Csa2G012670	TATA-box	TATAAA	693	-	core promoter element around -30 of transcription start
Csa2G012670	TATA-box	TATAA	694	-	core promoter element around -30 of transcription start
Csa2G012670	TATA-box	TATA	695	+	core promoter element around -30 of transcription start
Csa2G012670	TATA-box	TATAA	729	-	core promoter element around -30 of transcription start
Csa2G012670	TATA-box	TATA	730	+	core promoter element around -30 of transcription start
Csa2G012670	TATA-box	taTATAAAtc	796	-	core promoter element around -30 of transcription start
Csa2G012670	TATA-box	ATATAA	801	+	core promoter element around -30 of transcription start
Csa2G012670	TATA-box	TATA	802	+	core promoter element around -30 of transcription start
Csa2G012670	TATA-box	ATATAA	806	+	core promoter element around -30 of transcription start
Csa2G012670	TATA-box	TATA	807	+	core promoter element around -30 of transcription start
Csa2G012670	TATA-box	TATTTAAA	1089	-	core promoter element around -30 of transcription start
Csa2G012670	TATA-box	TATTTAAA	1120	-	core promoter element around -30 of transcription start
Csa2G012670	TATA-box	TATATTTATATTT	1123	-	core promoter element around -30 of transcription start
Csa2G012670	TATA-box	ATATAT	1131	-	core promoter element around -30 of transcription start
Csa2G012670	TATA-box	TATA	1132	-	core promoter element around -30 of transcription start
Csa2G012670	TATA-box	ATTATA	1157	+	core promoter element around -30 of transcription start
Csa2G012670	TATA-box	TATAA	1158	-	core promoter element around -30 of transcription start
Csa2G012670	TATA-box	TATA	1159	-	core promoter element around -30 of transcription start
Csa2G012670	TATA-box	ATTATA	1232	+	core promoter element around -30 of transcription start
Csa2G012670	TATA-box	TATAA	1233	-	core promoter element around -30 of transcription start
Csa2G012670	TATA-box	TATA	1234	-	core promoter element around -30 of transcription start
Csa2G012670	TATA-box	TACAAAA	1378	-	core promoter element around -30 of transcription start
Csa2G012670	TATA-box	TATAA	1395	-	core promoter element around -30 of transcription start
Csa2G012670	TATA-box	TATA	1396	-	core promoter element around -30 of transcription start
Csa2G012670	TATA-box	TATTTAAA	1420	-	core promoter element around -30 of transcription start
Csa2G012670	TATA-box	TATA	1426	-	core promoter element around -30 of transcription start
Csa2G012670	TATA-box	ATATAT	1488	-	core promoter element around -30 of transcription start
Csa2G012670	TATA-box	TATATA	1489	-	core promoter element around -30 of transcription start
Csa2G012670	TATA-box	ATATAT	1490	-	core promoter element around -30 of transcription start
Csa2G012670	TATA-box	TATATA	1491	-	core promoter element around -30 of transcription start
Csa2G012670	TATA-box	ATATAT	1492	-	core promoter element around -30 of transcription start
Csa2G012670	TATA-box	TATATA	1493	-	core promoter element around -30 of transcription start
Csa2G012670	TATA-box	TATA	1495	-	core promoter element around -30 of transcription start
Csa2G012670	TATA-box	TATA	1871	-	core promoter element around -30 of transcription start
Csa2G012670	AAGAA-motif	GAAAGAA	1993	+
Csa2G012670	ABRE3a	TACGTG	1671	-
Csa2G012670	TATA	TATAAAAT	185	+
Csa2G012670	GA-motif	ATAGATAA	497	+	part of a light responsive element
Csa2G012670	GA-motif	ATAGATAA	1507	-	part of a light responsive element
Csa2G012670	ERE	ATTTTAAA	79	+	ethylene-responsive element
Csa2G012670	ERE	ATTTTAAA	81	-	ethylene-responsive element
Csa2G012670	ERE	ATTTTAAA	241	+	ethylene-responsive element
Csa2G012670	ERE	ATTTTAAA	309	-	ethylene-responsive element
Csa2G012670	ERE	ATTTTAAA	402	+	ethylene-responsive element
Csa2G012670	ERE	ATTTTAAA	446	-	ethylene-responsive element
Csa2G012670	CGTCA-motif	CGTCA	1539	+	cis-acting regulatory element involved in the MeJA-responsiveness
Csa2G012670	CGTCA-motif	CGTCA	1839	+	cis-acting regulatory element involved in the MeJA-responsiveness
Csa2G012670	MYB	TAACCA	281	+
Csa2G012670	MYB	TAACCA	1774	+
Csa2G012670	MYB	CAACCA	1930	-
Csa2G014830	TCA-element	CCATCTTTTT	1020	-	cis-acting element involved in salicylic acid responsiveness
Csa2G014830	ABRE	ACGTG	1883	-	cis-acting element involved in the abscisic acid responsiveness
Csa2G014830	MYB-like sequence	TAACCA	676	-
Csa2G014830	MYB-like sequence	TAACCA	1027	-
Csa2G014830	MYB-like sequence	TAACCA	1075	+
Csa2G014830	MYB-like sequence	TAACCA	1159	-
Csa2G014830	MBSI	aaaAaaC(G/C)GTTA	1021	+	MYB binding site involved in flavonoid biosynthetic genes regulation
Csa2G014830	HD-Zip 1	CAAT(A/T)ATTG	1235	-	element involved in differentiation of the palisade mesophyll cells
Csa2G014830	CCAAT-box	CAACGG	522	+	MYBHv1 binding site
Csa2G014830	CAT-box	GCCACT	336	+	cis-acting regulatory element related to meristem expression
Csa2G014830	TCA	TCATCTTCAT	965	-	low temperature regulatory elements
Csa2G014830	TCA	TCATCTTCAT	1688	+	low temperature regulatory elements
Csa2G014830	MYB recognition site	CCGTTG	522	-
Csa2G014830	chs-CMA1a	TTACTTAA	592	+	part of a light responsive element
Csa2G014830	P-box	CCTTTTG	1976	+	gibberellin-responsive element
Csa2G014830	TGA-element	AACGAC	385	+	auxin-responsive element
Csa2G014830	CAAT-box	CCAAT	147	+	common cis-acting element in promoter and enhancer regions
Csa2G014830	CAAT-box	CAAT	148	+
Csa2G014830	CAAT-box	CAAAT	232	+	common cis-acting element in promoter and enhancer regions
Csa2G014830	CAAT-box	CAAT	268	+
Csa2G014830	CAAT-box	CAAAT	287	+	common cis-acting element in promoter and enhancer regions
Csa2G014830	CAAT-box	CAAT	295	-
Csa2G014830	CAAT-box	CAAT	434	+
Csa2G014830	CAAT-box	CAAT	436	-
Csa2G014830	CAAT-box	CAAAT	477	-	common cis-acting element in promoter and enhancer regions
Csa2G014830	CAAT-box	CCAAT	674	-	common cis-acting element in promoter and enhancer regions
Csa2G014830	CAAT-box	CAAAT	814	+	common cis-acting element in promoter and enhancer regions
Csa2G014830	CAAT-box	CCAAT	826	-	common cis-acting element in promoter and enhancer regions
Csa2G014830	CAAT-box	CAAAT	981	-	common cis-acting element in promoter and enhancer regions
Csa2G014830	CAAT-box	CAAAT	1005	+	common cis-acting element in promoter and enhancer regions
Csa2G014830	CAAT-box	CAAAT	1164	-	common cis-acting element in promoter and enhancer regions
Csa2G014830	CAAT-box	CAAT	1193	-
Csa2G014830	CAAT-box	CAAT	1221	-
Csa2G014830	CAAT-box	CAAT	1235	+
Csa2G014830	CAAT-box	CAAT	1240	-
Csa2G014830	CAAT-box	CAAT	1285	-
Csa2G014830	CAAT-box	CAAAT	1317	-	common cis-acting element in promoter and enhancer regions
Csa2G014830	CAAT-box	CAAT	1339	-
Csa2G014830	CAAT-box	CAAT	1362	+
Csa2G014830	CAAT-box	CAAAT	1421	+	common cis-acting element in promoter and enhancer regions
Csa2G014830	CAAT-box	CAAAT	1442	+	common cis-acting element in promoter and enhancer regions
Csa2G014830	CAAT-box	CAAAT	1565	-	common cis-acting element in promoter and enhancer regions
Csa2G014830	CAAT-box	CAAT	1581	-
Csa2G014830	CAAT-box	CAAAT	1649	+	common cis-acting element in promoter and enhancer regions
Csa2G014830	CAAT-box	CAAT	1772	+
Csa2G014830	CAAT-box	CAAT	1818	-
Csa2G014830	TC-rich repeats	GTTTTCTTAC	1224	+	cis-acting element involved in defense and stress responsiveness
Csa2G014830	MYC	CAATTG	434	+
Csa2G014830	MYC	CATTTG	476	+
Csa2G014830	MYC	CATTTG	814	-
Csa2G014830	MYC	CATTTG	1005	-
Csa2G014830	AT~TATA-box	TATATA	622	+
Csa2G014830	AT~TATA-box	TATATA	1269	-
Csa2G014830	AT~TATA-box	TATATA	1463	-
Csa2G014830	AT~TATA-box	TATATA	1560	-
Csa2G014830	Unnamed__6	taTAAATATct	1465	+
Csa2G014830	Unnamed__6	taTAAATATct	1774	-
Csa2G014830	STRE	AGGGG	1302	-
Csa2G014830	AuxRR-core	GGTCCAT	246	+	auxin-responsive element
Csa2G014830	Box 4	ATTAAT	755	+	part of a conserved DNA module involved in light responsiveness
Csa2G014830	Box 4	ATTAAT	1427	-	part of a conserved DNA module involved in light responsiveness
Csa2G014830	GT1-motif	GGTTAA	596	-	light responsive element
Csa2G014830	GT1-motif	GGTTAA	1074	-	light responsive element
Csa2G014830	GT1-motif	GGTTAA	1395	-	light responsive element
Csa2G014830	TCT-motif	TCTTAC	1228	+	part of a light responsive element
Csa2G014830	Unnamed__4	CTCC	175	-
Csa2G014830	Unnamed__4	CTCC	277	-
Csa2G014830	Unnamed__4	CTCC	495	-
Csa2G014830	Unnamed__4	CTCC	1002	+
Csa2G014830	Unnamed__4	CTCC	1656	+
Csa2G014830	AAGAA-motif	GAAAGAA	553	+
Csa2G014830	TATA-box	TATA	380	+	core promoter element around -30 of transcription start
Csa2G014830	TATA-box	TATATA	622	+	core promoter element around -30 of transcription start
Csa2G014830	TATA-box	TATA	624	+	core promoter element around -30 of transcription start
Csa2G014830	TATA-box	TATA	847	+	core promoter element around -30 of transcription start
Csa2G014830	TATA-box	ATATAT	889	+	core promoter element around -30 of transcription start
Csa2G014830	TATA-box	TATA	890	+	core promoter element around -30 of transcription start
Csa2G014830	TATA-box	ccTATAAAaa	1052	+	core promoter element around -30 of transcription start
Csa2G014830	TATA-box	ATATAT	1268	-	core promoter element around -30 of transcription start
Csa2G014830	TATA-box	TATATA	1269	-	core promoter element around -30 of transcription start
Csa2G014830	TATA-box	ATATAT	1270	-	core promoter element around -30 of transcription start
Csa2G014830	TATA-box	TATA	1271	-	core promoter element around -30 of transcription start
Csa2G014830	TATA-box	TATATA	1463	-	core promoter element around -30 of transcription start
Csa2G014830	TATA-box	ATATAA	1464	+	core promoter element around -30 of transcription start
Csa2G014830	TATA-box	TATA	1465	-	core promoter element around -30 of transcription start
Csa2G014830	TATA-box	ATATAT	1470	-	core promoter element around -30 of transcription start
Csa2G014830	TATA-box	TATA	1471	-	core promoter element around -30 of transcription start
Csa2G014830	TATA-box	TATAA	1477	-	core promoter element around -30 of transcription start
Csa2G014830	TATA-box	TATA	1478	-	core promoter element around -30 of transcription start
Csa2G014830	TATA-box	ATATAT	1501	-	core promoter element around -30 of transcription start
Csa2G014830	TATA-box	TATA	1502	-	core promoter element around -30 of transcription start
Csa2G014830	TATA-box	TATAA	1515	-	core promoter element around -30 of transcription start
Csa2G014830	TATA-box	TATA	1516	-	core promoter element around -30 of transcription start
Csa2G014830	TATA-box	ATTATA	1551	+	core promoter element around -30 of transcription start
Csa2G014830	TATA-box	TATAA	1552	-	core promoter element around -30 of transcription start
Csa2G014830	TATA-box	TATA	1553	-	core promoter element around -30 of transcription start
Csa2G014830	TATA-box	ATATAT	1559	-	core promoter element around -30 of transcription start
Csa2G014830	TATA-box	TATATA	1560	-	core promoter element around -30 of transcription start
Csa2G014830	TATA-box	ATATAT	1561	-	core promoter element around -30 of transcription start
Csa2G014830	TATA-box	TATA	1562	-	core promoter element around -30 of transcription start
Csa2G014830	TATA-box	ATATAT	1774	-	core promoter element around -30 of transcription start
Csa2G014830	TATA-box	TATATTTATATTT	1775	+	core promoter element around -30 of transcription start
Csa2G014830	TATA-box	TATAAATA	1777	-	core promoter element around -30 of transcription start
Csa2G014830	TATA-box	TATAAAT	1778	-	core promoter element around -30 of transcription start
Csa2G014830	TATA-box	TATAAA	1779	-	core promoter element around -30 of transcription start
Csa2G014830	TATA-box	TATAA	1780	-	core promoter element around -30 of transcription start
Csa2G014830	TATA-box	TATATTTATATTT	1781	+	core promoter element around -30 of transcription start
Csa2G014830	TATA-box	TATAA	1807	-	core promoter element around -30 of transcription start
Csa2G014830	TATA-box	TATA	1808	-	core promoter element around -30 of transcription start
Csa2G014830	TATA-box	ccTATAAAaa	1959	-	core promoter element around -30 of transcription start
Csa2G014830	TATA-box	TACAAAA	1960	-	core promoter element around -30 of transcription start
Csa2G014830	GATA-motif	AAGGATAAGG	1042	-	part of a light responsive element
Csa2G014830		motif_sequence	187	-	short_function
Csa2G014830		motif_sequence	332	+	short_function
Csa2G014830		motif_sequence	693	+	short_function
Csa2G014830		motif_sequence	698	+	short_function
Csa2G014830		motif_sequence	768	+	short_function
Csa2G014830		motif_sequence	819	-	short_function
Csa2G014830		motif_sequence	970	-	short_function
Csa2G014830		motif_sequence	1068	-	short_function
Csa2G014830		motif_sequence	1687	+	short_function
Csa2G014830		motif_sequence	1827	-	short_function
Csa2G014830		motif_sequence	1982	-	short_function
Csa2G014830	G-box	CACGAC	123	+	cis-acting regulatory element involved in light responsiveness
Csa2G014830	G-box	CACGAC	458	-	cis-acting regulatory element involved in light responsiveness
Csa2G014830	G-box	CACGTC	1883	+	cis-acting regulatory element involved in light responsiveness
Csa2G014830	Unnamed__1	CGTGG	122	-
Csa2G014830	MYB	TAACCA	676	-
Csa2G014830	MYB	TAACCA	1027	-
Csa2G014830	MYB	TAACCA	1075	+
Csa2G014830	MYB	TAACCA	1159	-
Csa2G014830	W box	TTGACC	179	+
Csa2G014830	W box	TTGACC	840	+
Csa2G014830	W box	TTGACC	1286	+
Csa2G014830	TATC-box	TATCCCA	217	+	cis-acting element involved in gibberellin-responsiveness
Csa2G014830	ERE	ATTTTAAA	448	-	ethylene-responsive element
Csa2G014830	ERE	ATTTTAAA	1090	+	ethylene-responsive element
Csa2G014830	ERE	ATTTCATA	1187	-	ethylene-responsive element
Csa2G014830	ERE	ATTTTAAA	1452	-	ethylene-responsive element
Csa2G014830	O2-site	GTTGACGTGA	1882	-	cis-acting regulatory element involved in zein metabolism regulation
Csa2G014830	TATA	TATAAAAT	1516	+
Csa2G014830	TATA	TATAAAAT	1553	+
Csa2G074130	ATCT-motif	AATCTAATCC	37	+	part of a conserved DNA module involved in light responsiveness
Csa2G074130	GT1-motif	GGTTAA	1482	-	light responsive element
Csa2G074130	AuxRR-core	GGTCCAT	1369	+	auxin-responsive element
Csa2G074130	ARE	AAACCA	757	+	cis-acting regulatory element essential for the anaerobic induction
Csa2G074130	CGTCA-motif	CGTCA	848	+	cis-acting regulatory element involved in the MeJA-responsiveness
Csa2G074130	CGTCA-motif	CGTCA	926	+	cis-acting regulatory element involved in the MeJA-responsiveness
Csa2G074130	CGTCA-motif	CGTCA	1032	+	cis-acting regulatory element involved in the MeJA-responsiveness
Csa2G074130	Unnamed__1	CGTGG	885	+
Csa2G074130	CAAT-box	CCAAT	45	+	common cis-acting element in promoter and enhancer regions
Csa2G074130	CAAT-box	CAAT	46	+
Csa2G074130	CAAT-box	CAAAT	82	+	common cis-acting element in promoter and enhancer regions
Csa2G074130	CAAT-box	CAAAT	89	+	common cis-acting element in promoter and enhancer regions
Csa2G074130	CAAT-box	CAAAT	158	-	common cis-acting element in promoter and enhancer regions
Csa2G074130	CAAT-box	CAAAT	189	-	common cis-acting element in promoter and enhancer regions
Csa2G074130	CAAT-box	TGCCAAC	278	+	common cis-acting element in promoter and enhancer regions
Csa2G074130	CAAT-box	CAAAT	316	-	common cis-acting element in promoter and enhancer regions
Csa2G074130	CAAT-box	CAAAT	350	-	common cis-acting element in promoter and enhancer regions
Csa2G074130	CAAT-box	CAAT	399	-
Csa2G074130	CAAT-box	CAAAT	425	+	common cis-acting element in promoter and enhancer regions
Csa2G074130	CAAT-box	CAAT	440	+
Csa2G074130	CAAT-box	CAAAT	466	+	common cis-acting element in promoter and enhancer regions
Csa2G074130	CAAT-box	CAAAT	514	+	common cis-acting element in promoter and enhancer regions
Csa2G074130	CAAT-box	CAAT	517	-
Csa2G074130	CAAT-box	CAAT	527	+
Csa2G074130	CAAT-box	CCAAT	531	-	common cis-acting element in promoter and enhancer regions
Csa2G074130	CAAT-box	CAAT	732	-
Csa2G074130	CAAT-box	CAAT	741	+
Csa2G074130	CAAT-box	CAAT	767	-
Csa2G074130	CAAT-box	CAAT	821	-
Csa2G074130	CAAT-box	CAAT	831	+
Csa2G074130	CAAT-box	CAAAT	905	+	common cis-acting element in promoter and enhancer regions
Csa2G074130	CAAT-box	CCAAT	908	-	common cis-acting element in promoter and enhancer regions
Csa2G074130	CAAT-box	CAAT	914	-
Csa2G074130	CAAT-box	CAAT	990	-
Csa2G074130	CAAT-box	CAAAT	1094	+	common cis-acting element in promoter and enhancer regions
Csa2G074130	CAAT-box	CAAT	1103	-
Csa2G074130	CAAT-box	CAAT	1172	-
Csa2G074130	CAAT-box	CAAAT	1194	-	common cis-acting element in promoter and enhancer regions
Csa2G074130	CAAT-box	CAAT	1234	-
Csa2G074130	CAAT-box	CAAAT	1251	+	common cis-acting element in promoter and enhancer regions
Csa2G074130	CAAT-box	CCAAT	1272	+	common cis-acting element in promoter and enhancer regions
Csa2G074130	CAAT-box	CAAT	1273	+
Csa2G074130	CAAT-box	CCAAT	1311	+	common cis-acting element in promoter and enhancer regions
Csa2G074130	CAAT-box	CAAT	1312	+
Csa2G074130	CAAT-box	CAAAT	1352	-	common cis-acting element in promoter and enhancer regions
Csa2G074130	CAAT-box	CAAAT	1427	+	common cis-acting element in promoter and enhancer regions
Csa2G074130	CAAT-box	CCAAT	1438	-	common cis-acting element in promoter and enhancer regions
Csa2G074130	CAAT-box	CAAT	1459	+
Csa2G074130	CAAT-box	CAAAT	1527	+	common cis-acting element in promoter and enhancer regions
Csa2G074130	CAAT-box	CAAT	1608	+
Csa2G074130	CAAT-box	CAAT	1731	-
Csa2G074130	CAAT-box	CAAT	1748	+
Csa2G074130	CAAT-box	CAAT	1771	+
Csa2G074130	CAAT-box	CCAAT	1806	+	common cis-acting element in promoter and enhancer regions
Csa2G074130	CAAT-box	CAAT	1807	+
Csa2G074130	CAAT-box	CAAT	1885	-
Csa2G074130	CAAT-box	CAAT	1931	+
Csa2G074130	TATA-box	TATAAAA	95	-	core promoter element around -30 of transcription start
Csa2G074130	TATA-box	TATAAA	96	-	core promoter element around -30 of transcription start
Csa2G074130	TATA-box	TATAA	97	-	core promoter element around -30 of transcription start
Csa2G074130	TATA-box	TATA	98	+	core promoter element around -30 of transcription start
Csa2G074130	TATA-box	ATATAT	128	+	core promoter element around -30 of transcription start
Csa2G074130	TATA-box	TATA	129	+	core promoter element around -30 of transcription start
Csa2G074130	TATA-box	ATATAT	146	+	core promoter element around -30 of transcription start
Csa2G074130	TATA-box	TATA	147	+	core promoter element around -30 of transcription start
Csa2G074130	TATA-box	TATA	155	+	core promoter element around -30 of transcription start
Csa2G074130	TATA-box	TATA	221	+	core promoter element around -30 of transcription start
Csa2G074130	TATA-box	TATA	357	+	core promoter element around -30 of transcription start
Csa2G074130	TATA-box	TATA	523	+	core promoter element around -30 of transcription start
Csa2G074130	TATA-box	TATACA	597	-	core promoter element around -30 of transcription start
Csa2G074130	TATA-box	TATA	599	+	core promoter element around -30 of transcription start
Csa2G074130	TATA-box	TACAAAA	642	+	core promoter element around -30 of transcription start
Csa2G074130	TATA-box	TATAA	689	-	core promoter element around -30 of transcription start
Csa2G074130	TATA-box	TATA	690	+	core promoter element around -30 of transcription start
Csa2G074130	TATA-box	ccTATAAAaa	789	+	core promoter element around -30 of transcription start
Csa2G074130	TATA-box	TACAAAA	791	+	core promoter element around -30 of transcription start
Csa2G074130	TATA-box	TATA	872	+	core promoter element around -30 of transcription start
Csa2G074130	TATA-box	TATA	934	+	core promoter element around -30 of transcription start
Csa2G074130	TATA-box	TATA	954	+	core promoter element around -30 of transcription start
Csa2G074130	TATA-box	ATATAT	1003	-	core promoter element around -30 of transcription start
Csa2G074130	TATA-box	TATATA	1004	-	core promoter element around -30 of transcription start
Csa2G074130	TATA-box	ATATAT	1005	-	core promoter element around -30 of transcription start
Csa2G074130	TATA-box	TATA	1006	-	core promoter element around -30 of transcription start
Csa2G074130	TATA-box	TATA	1059	-	core promoter element around -30 of transcription start
Csa2G074130	TATA-box	ccTATAAAaa	1181	-	core promoter element around -30 of transcription start
Csa2G074130	TATA-box	TATAAAA	1182	-	core promoter element around -30 of transcription start
Csa2G074130	TATA-box	TATAAA	1183	-	core promoter element around -30 of transcription start
Csa2G074130	TATA-box	TATAA	1184	-	core promoter element around -30 of transcription start
Csa2G074130	TATA-box	TATA	1185	-	core promoter element around -30 of transcription start
Csa2G074130	TATA-box	TATA	1201	-	core promoter element around -30 of transcription start
Csa2G074130	TATA-box	ATATAT	1227	-	core promoter element around -30 of transcription start
Csa2G074130	TATA-box	TATATA	1228	-	core promoter element around -30 of transcription start
Csa2G074130	TATA-box	ATATAA	1229	+	core promoter element around -30 of transcription start
Csa2G074130	TATA-box	TATA	1230	-	core promoter element around -30 of transcription start
Csa2G074130	TATA-box	ATATAT	1295	-	core promoter element around -30 of transcription start
Csa2G074130	TATA-box	TATATA	1296	-	core promoter element around -30 of transcription start
Csa2G074130	TATA-box	ATATAA	1297	+	core promoter element around -30 of transcription start
Csa2G074130	TATA-box	TATA	1298	-	core promoter element around -30 of transcription start
Csa2G074130	TATA-box	ATTATA	1337	+	core promoter element around -30 of transcription start
Csa2G074130	TATA-box	TATATAA	1338	-	core promoter element around -30 of transcription start
Csa2G074130	TATA-box	TATATA	1339	-	core promoter element around -30 of transcription start
Csa2G074130	TATA-box	TATA	1341	-	core promoter element around -30 of transcription start
Csa2G074130	TATA-box	ATTATA	1650	+	core promoter element around -30 of transcription start
Csa2G074130	TATA-box	TATAA	1651	-	core promoter element around -30 of transcription start
Csa2G074130	TATA-box	TATA	1652	-	core promoter element around -30 of transcription start
Csa2G074130	TATA-box	TATA	1789	-	core promoter element around -30 of transcription start
Csa2G074130	TATA-box	TATATA	1872	-	core promoter element around -30 of transcription start
Csa2G074130	TATA-box	TATA	1874	-	core promoter element around -30 of transcription start
Csa2G074130	TATA-box	TATATTTATATTT	1939	-	core promoter element around -30 of transcription start
Csa2G074130	TATA-box	ATATAT	1941	-	core promoter element around -30 of transcription start
Csa2G074130	TATA-box	TATATA	1942	-	core promoter element around -30 of transcription start
Csa2G074130	TATA-box	ATATAT	1943	-	core promoter element around -30 of transcription start
Csa2G074130	TATA-box	TATATA	1944	-	core promoter element around -30 of transcription start
Csa2G074130	TATA-box	ATATAT	1945	-	core promoter element around -30 of transcription start
Csa2G074130	TATA-box	TATATA	1946	-	core promoter element around -30 of transcription start
Csa2G074130	TATA-box	ATATAT	1947	-	core promoter element around -30 of transcription start
Csa2G074130	TATA-box	TATA	1948	-	core promoter element around -30 of transcription start
Csa2G074130	TGA-element	AACGAC	1592	-	auxin-responsive element
Csa2G074130	G-Box	CACGTT	883	-	cis-acting regulatory element involved in light responsiveness
Csa2G074130	chs-CMA2a	TCACTTGA	1847	-	part of a light responsive element
Csa2G074130	MYC	CATTTG	188	+
Csa2G074130	MYC	CATTTG	425	-
Csa2G074130	MYC	CATTTG	1527	-
Csa2G074130	LTR	CCGAAA	1365	-	cis-acting element involved in low-temperature responsiveness
Csa2G074130	Myb	TAACTG	589	+
Csa2G074130	Myb	TAACTG	969	+
Csa2G074130	Myb	TAACTG	1433	-
Csa2G074130	MYB-like sequence	TAACCA	1308	+
Csa2G074130	AT-rich element	ATAGAAATCAA	1790	+	binding site of AT-rich DNA binding protein (ATBP-1)
Csa2G074130	Box 4	ATTAAT	74	+	part of a conserved DNA module involved in light responsiveness
Csa2G074130	Box 4	ATTAAT	778	+	part of a conserved DNA module involved in light responsiveness
Csa2G074130	Box 4	ATTAAT	1403	-	part of a conserved DNA module involved in light responsiveness
Csa2G074130	Box 4	ATTAAT	1809	-	part of a conserved DNA module involved in light responsiveness
Csa2G074130	Unnamed__4	CTCC	301	-
Csa2G074130	Unnamed__4	CTCC	1411	+
Csa2G074130		motif_sequence	237	+	short_function
Csa2G074130		motif_sequence	402	-	short_function
Csa2G074130		motif_sequence	743	+	short_function
Csa2G074130		motif_sequence	1699	-	short_function
Csa2G074130		motif_sequence	1825	+	short_function
Csa2G074130		motif_sequence	1978	+	short_function
Csa2G074130	AT~TATA-box	TATATA	1004	-
Csa2G074130	AT~TATA-box	TATATA	1228	-
Csa2G074130	AT~TATA-box	TATATA	1296	-
Csa2G074130	AT~TATA-box	TATATA	1339	-
Csa2G074130	AT~TATA-box	TATATA	1872	-
Csa2G074130	AT~TATA-box	TATATA	1942	-
Csa2G074130	AT~TATA-box	TATATA	1944	-
Csa2G074130	AT~TATA-box	TATATA	1946	-
Csa2G074130	as-1	TGACG	848	-
Csa2G074130	as-1	TGACG	926	-
Csa2G074130	as-1	TGACG	1032	-
Csa2G074130	MYB	TAACCA	1308	+
Csa2G074130	RY-element	CATGCATG	1627	-	cis-acting regulatory element involved in seed-specific regulation
Csa2G074130	ERE	ATTTCATA	1077	-	ethylene-responsive element
Csa2G074130	TGACG-motif	TGACG	848	-	cis-acting regulatory element involved in the MeJA-responsiveness
Csa2G074130	TGACG-motif	TGACG	926	-	cis-acting regulatory element involved in the MeJA-responsiveness
Csa2G074130	TGACG-motif	TGACG	1032	-	cis-acting regulatory element involved in the MeJA-responsiveness
Csa2G074130	ABRE	ACGTG	884	+	cis-acting element involved in the abscisic acid responsiveness
Csa2G075440	Box 4	ATTAAT	969	+	part of a conserved DNA module involved in light responsiveness
Csa2G075440	Box 4	ATTAAT	984	+	part of a conserved DNA module involved in light responsiveness
Csa2G075440	GT1-motif	GGTTAA	1136	-	light responsive element
Csa2G075440	GT1-motif	GGTTAA	1313	-	light responsive element
Csa2G075440	GT1-motif	GGTTAA	1502	+	light responsive element
Csa2G075440	Unnamed__4	CTCC	1950	+
Csa2G075440	JERE	AGACCGCC	795	+	Jasmonate and elicitor-responsive elements
Csa2G075440	WUN-motif	AAATTACT	433	-
Csa2G075440	WUN-motif	TTATTACAT	1118	-
Csa2G075440	WUN-motif	AAATTACT	1840	-
Csa2G075440	AT-rich sequence	TAAAATACT	614	-	element for maximal elicitor-mediated activation (2copies)
Csa2G075440	MYC	CATTTG	769	+
Csa2G075440	MYC	CATTTG	890	+
Csa2G075440	MYC	CATTTG	1056	-
Csa2G075440	MYC	CATTTG	1221	+
Csa2G075440	MYC	CATTTG	1300	-
Csa2G075440	AT~TATA-box	TATATA	276	+
Csa2G075440	AT~TATA-box	TATATA	505	+
Csa2G075440	AT~TATA-box	TATATA	1577	-
Csa2G075440	Gap-box	CAAATGAA(A/G)A	765	-	part of a light responsive element
Csa2G075440	Gap-box	CAAATGAA(A/G)A	886	-	part of a light responsive element
Csa2G075440	STRE	AGGGG	807	-
Csa2G075440	WRE3	CCACCT	199	+
Csa2G075440	MYB	TAACCA	16	+
Csa2G075440	MYB	CAACCA	99	+
Csa2G075440	MYB	CAACCA	160	+
Csa2G075440	MYB	TAACCA	1137	+
Csa2G075440	MYB	TAACCA	1314	+
Csa2G075440	MYB	TAACCA	1501	-
Csa2G075440	MYB	TAACCA	1760	+
Csa2G075440	MYB	CAACCA	1979	+
Csa2G075440	W box	TTGACC	1609	-
Csa2G075440	CGTCA-motif	CGTCA	661	-	cis-acting regulatory element involved in the MeJA-responsiveness
Csa2G075440	CGTCA-motif	CGTCA	957	-	cis-acting regulatory element involved in the MeJA-responsiveness
Csa2G075440	ERE	ATTTTAAA	607	+	ethylene-responsive element
Csa2G075440	ERE	ATTTTAAA	1804	-	ethylene-responsive element
Csa2G075440	TATA	TATAAAAT	367	+
Csa2G075440	TATA	TATAAAAT	757	-
Csa2G075440	TATA	TATAAAAT	1645	-
Csa2G075440	AAGAA-motif	gGTAAAGAAA	177	-
Csa2G075440	TATA-box	TATAAAT	64	-	core promoter element around -30 of transcription start
Csa2G075440	TATA-box	TATAAA	65	-	core promoter element around -30 of transcription start
Csa2G075440	TATA-box	TATAA	66	-	core promoter element around -30 of transcription start
Csa2G075440	TATA-box	TATA	67	+	core promoter element around -30 of transcription start
Csa2G075440	TATA-box	TATA	204	+	core promoter element around -30 of transcription start
Csa2G075440	TATA-box	TATAAA	260	-	core promoter element around -30 of transcription start
Csa2G075440	TATA-box	TATAA	261	-	core promoter element around -30 of transcription start
Csa2G075440	TATA-box	TATA	262	+	core promoter element around -30 of transcription start
Csa2G075440	TATA-box	ATATAT	275	+	core promoter element around -30 of transcription start
Csa2G075440	TATA-box	TATATA	276	+	core promoter element around -30 of transcription start
Csa2G075440	TATA-box	TATA	278	+	core promoter element around -30 of transcription start
Csa2G075440	TATA-box	ATATAA	366	+	core promoter element around -30 of transcription start
Csa2G075440	TATA-box	TATA	367	+	core promoter element around -30 of transcription start
Csa2G075440	TATA-box	ATATAT	504	+	core promoter element around -30 of transcription start
Csa2G075440	TATA-box	TATATA	505	+	core promoter element around -30 of transcription start
Csa2G075440	TATA-box	ATATAA	506	+	core promoter element around -30 of transcription start
Csa2G075440	TATA-box	TATA	507	+	core promoter element around -30 of transcription start
Csa2G075440	TATA-box	TATA	645	+	core promoter element around -30 of transcription start
Csa2G075440	TATA-box	TATAAAA	758	-	core promoter element around -30 of transcription start
Csa2G075440	TATA-box	TATAAA	759	-	core promoter element around -30 of transcription start
Csa2G075440	TATA-box	TATAA	760	-	core promoter element around -30 of transcription start
Csa2G075440	TATA-box	TATA	761	+	core promoter element around -30 of transcription start
Csa2G075440	TATA-box	ATTATA	998	+	core promoter element around -30 of transcription start
Csa2G075440	TATA-box	TATAA	999	-	core promoter element around -30 of transcription start
Csa2G075440	TATA-box	TATA	1000	-	core promoter element around -30 of transcription start
Csa2G075440	TATA-box	TATA	1016	-	core promoter element around -30 of transcription start
Csa2G075440	TATA-box	TAAAGATT	1027	+	core promoter element around -30 of transcription start
Csa2G075440	TATA-box	TATA	1215	-	core promoter element around -30 of transcription start
Csa2G075440	TATA-box	TATA	1241	-	core promoter element around -30 of transcription start
Csa2G075440	TATA-box	TATA	1341	-	core promoter element around -30 of transcription start
Csa2G075440	TATA-box	TATA	1413	-	core promoter element around -30 of transcription start
Csa2G075440	TATA-box	ATATAT	1452	-	core promoter element around -30 of transcription start
Csa2G075440	TATA-box	TATA	1453	-	core promoter element around -30 of transcription start
Csa2G075440	TATA-box	TATA	1466	-	core promoter element around -30 of transcription start
Csa2G075440	TATA-box	ATTATA	1527	+	core promoter element around -30 of transcription start
Csa2G075440	TATA-box	TATAA	1528	-	core promoter element around -30 of transcription start
Csa2G075440	TATA-box	TATA	1529	-	core promoter element around -30 of transcription start
Csa2G075440	TATA-box	TATATA	1577	-	core promoter element around -30 of transcription start
Csa2G075440	TATA-box	ATATAT	1578	-	core promoter element around -30 of transcription start
Csa2G075440	TATA-box	TATA	1579	-	core promoter element around -30 of transcription start
Csa2G075440	TATA-box	TATTTAAA	1600	+	core promoter element around -30 of transcription start
Csa2G075440	TATA-box	TATAAAA	1646	-	core promoter element around -30 of transcription start
Csa2G075440	TATA-box	TATAAA	1647	-	core promoter element around -30 of transcription start
Csa2G075440	TATA-box	TATAA	1648	-	core promoter element around -30 of transcription start
Csa2G075440	TATA-box	TATA	1649	-	core promoter element around -30 of transcription start
Csa2G075440	TATA-box	TACAAAA	1673	-	core promoter element around -30 of transcription start
Csa2G075440	TATA-box	TATAAAA	1700	-	core promoter element around -30 of transcription start
Csa2G075440	TATA-box	TATAAA	1701	-	core promoter element around -30 of transcription start
Csa2G075440	TATA-box	TATAA	1702	-	core promoter element around -30 of transcription start
Csa2G075440	TATA-box	TATA	1703	-	core promoter element around -30 of transcription start
Csa2G075440	TATA-box	TATAA	1735	-	core promoter element around -30 of transcription start
Csa2G075440	TATA-box	TATA	1736	-	core promoter element around -30 of transcription start
Csa2G075440	GATA-motif	AAGATAAGATT	1286	-	part of a light responsive element
Csa2G075440		motif_sequence	78	-	short_function
Csa2G075440		motif_sequence	237	-	short_function
Csa2G075440		motif_sequence	598	+	short_function
Csa2G075440		motif_sequence	636	-	short_function
Csa2G075440		motif_sequence	652	-	short_function
Csa2G075440		motif_sequence	1292	+	short_function
Csa2G075440		motif_sequence	1571	+	short_function
Csa2G075440		motif_sequence	1941	-	short_function
Csa2G075440		motif_sequence	1964	+	short_function
Csa2G075440		motif_sequence	1966	-	short_function
Csa2G075440	Unnamed__1	CGTGG	1982	-
Csa2G075440	MYB-like sequence	TAACCA	16	+
Csa2G075440	MYB-like sequence	TAACCA	1137	+
Csa2G075440	MYB-like sequence	TAACCA	1314	+
Csa2G075440	MYB-like sequence	TAACCA	1501	-
Csa2G075440	MYB-like sequence	TAACCA	1760	+
Csa2G075440	P-box	CCTTTTG	340	-	gibberellin-responsive element
Csa2G075440	ARE	AAACCA	1231	+	cis-acting regulatory element essential for the anaerobic induction
Csa2G075440	ARE	AAACCA	1801	-	cis-acting regulatory element essential for the anaerobic induction
Csa2G075440	chs-CMA1a	TTACTTAA	1591	-	part of a light responsive element
Csa2G075440	CAAT-box	CAAT	8	-
Csa2G075440	CAAT-box	CAAAT	22	+	common cis-acting element in promoter and enhancer regions
Csa2G075440	CAAT-box	CAAT	72	-
Csa2G075440	CAAT-box	CCAAT	140	-	common cis-acting element in promoter and enhancer regions
Csa2G075440	CAAT-box	CAAT	152	+
Csa2G075440	CAAT-box	CCAAT	163	+	common cis-acting element in promoter and enhancer regions
Csa2G075440	CAAT-box	CAAT	164	+
Csa2G075440	CAAT-box	CCAAT	214	+	common cis-acting element in promoter and enhancer regions
Csa2G075440	CAAT-box	CAAT	215	+
Csa2G075440	CAAT-box	CAAT	225	+
Csa2G075440	CAAT-box	CAAT	305	-
Csa2G075440	CAAT-box	CCAAT	333	-	common cis-acting element in promoter and enhancer regions
Csa2G075440	CAAT-box	CAAT	348	-
Csa2G075440	CAAT-box	CAAT	395	-
Csa2G075440	CAAT-box	CAAAT	437	-	common cis-acting element in promoter and enhancer regions
Csa2G075440	CAAT-box	CAAT	502	+
Csa2G075440	CAAT-box	CAAT	524	+
Csa2G075440	CAAT-box	CAAT	535	+
Csa2G075440	CAAT-box	CAAAT	770	-	common cis-acting element in promoter and enhancer regions
Csa2G075440	CAAT-box	CAAAT	891	-	common cis-acting element in promoter and enhancer regions
Csa2G075440	CAAT-box	CAAT	1007	+
Csa2G075440	CAAT-box	CAAT	1032	-
Csa2G075440	CAAT-box	CAAT	1045	-
Csa2G075440	CAAT-box	CAAAT	1056	+	common cis-acting element in promoter and enhancer regions
Csa2G075440	CAAT-box	CAAAT	1078	+	common cis-acting element in promoter and enhancer regions
Csa2G075440	CAAT-box	CCAAT	1115	+	common cis-acting element in promoter and enhancer regions
Csa2G075440	CAAT-box	CAAT	1116	+
Csa2G075440	CAAT-box	CAAAT	1141	+	common cis-acting element in promoter and enhancer regions
Csa2G075440	CAAT-box	CCAAT	1171	+	common cis-acting element in promoter and enhancer regions
Csa2G075440	CAAT-box	CAAT	1172	+
Csa2G075440	CAAT-box	CCAAT	1202	+	common cis-acting element in promoter and enhancer regions
Csa2G075440	CAAT-box	CAAT	1203	+
Csa2G075440	CAAT-box	CAAAT	1222	-	common cis-acting element in promoter and enhancer regions
Csa2G075440	CAAT-box	CAAAT	1300	+	common cis-acting element in promoter and enhancer regions
Csa2G075440	CAAT-box	CAAAT	1318	+	common cis-acting element in promoter and enhancer regions
Csa2G075440	CAAT-box	CAAT	1356	-
Csa2G075440	CAAT-box	CAAAT	1374	+	common cis-acting element in promoter and enhancer regions
Csa2G075440	CAAT-box	CAAT	1445	+
Csa2G075440	CAAT-box	CAAT	1492	-
Csa2G075440	CAAT-box	CAAAT	1498	-	common cis-acting element in promoter and enhancer regions
Csa2G075440	CAAT-box	CAAAT	1522	+	common cis-acting element in promoter and enhancer regions
Csa2G075440	CAAT-box	CCAAT	1537	+	common cis-acting element in promoter and enhancer regions
Csa2G075440	CAAT-box	CAAT	1538	+
Csa2G075440	CAAT-box	CCAAT	1763	+	common cis-acting element in promoter and enhancer regions
Csa2G075440	CAAT-box	CAAT	1764	+
Csa2G075440	CAAT-box	CAAT	1810	-
Csa2G075440	CAAT-box	CAAAT	1905	+	common cis-acting element in promoter and enhancer regions
Csa2G075440	CAAT-box	CAAAT	1921	+	common cis-acting element in promoter and enhancer regions
Csa2G075440	TC-rich repeats	GTTTTCTTAC	356	-	cis-acting element involved in defense and stress responsiveness
Csa2G075440	TC-rich repeats	ATTCTCTAAC	1754	+	cis-acting element involved in defense and stress responsiveness
Csa2G075440	TGACG-motif	TGACG	661	+	cis-acting regulatory element involved in the MeJA-responsiveness
Csa2G075440	TGACG-motif	TGACG	957	+	cis-acting regulatory element involved in the MeJA-responsiveness
Csa2G075440	as-1	TGACG	661	+
Csa2G075440	as-1	TGACG	957	+
Csa2G075440	CAT-box	GCCACT	124	-	cis-acting regulatory element related to meristem expression
Csa2G075440	TCA	TCATCTTCAT	1939	-	low temperature regulatory elements
Csa2G096930	ARE	AAACCA	1182	+	cis-acting regulatory element essential for the anaerobic induction
Csa2G096930	ARE	AAACCA	1625	-	cis-acting regulatory element essential for the anaerobic induction
Csa2G096930	chs-CMA1a	TTACTTAA	1532	+	part of a light responsive element
Csa2G096930	TGA-element	AACGAC	422	+	auxin-responsive element
Csa2G096930	TC-rich repeats	GTTTTCTTAC	1067	-	cis-acting element involved in defense and stress responsiveness
Csa2G096930	TC-rich repeats	GTTTTCTTAC	1133	-	cis-acting element involved in defense and stress responsiveness
Csa2G096930	CAAT-box	CAAT	32	-
Csa2G096930	CAAT-box	CAAT	89	+
Csa2G096930	CAAT-box	CCAAT	100	+	common cis-acting element in promoter and enhancer regions
Csa2G096930	CAAT-box	CAAT	101	+
Csa2G096930	CAAT-box	CAAAT	105	+	common cis-acting element in promoter and enhancer regions
Csa2G096930	CAAT-box	CAAT	147	-
Csa2G096930	CAAT-box	CAAT	235	+
Csa2G096930	CAAT-box	CAAAT	256	+	common cis-acting element in promoter and enhancer regions
Csa2G096930	CAAT-box	CAAAT	309	-	common cis-acting element in promoter and enhancer regions
Csa2G096930	CAAT-box	CAAT	474	-
Csa2G096930	CAAT-box	CAAAT	558	+	common cis-acting element in promoter and enhancer regions
Csa2G096930	CAAT-box	CAAAT	654	+	common cis-acting element in promoter and enhancer regions
Csa2G096930	CAAT-box	CAAT	684	-
Csa2G096930	CAAT-box	CAAT	764	+
Csa2G096930	CAAT-box	CAAAT	766	-	common cis-acting element in promoter and enhancer regions
Csa2G096930	CAAT-box	CAAAT	823	-	common cis-acting element in promoter and enhancer regions
Csa2G096930	CAAT-box	CCAAT	835	-	common cis-acting element in promoter and enhancer regions
Csa2G096930	CAAT-box	CAAT	927	-
Csa2G096930	CAAT-box	CAAT	969	-
Csa2G096930	CAAT-box	CAAT	997	-
Csa2G096930	CAAT-box	CAAT	1013	-
Csa2G096930	CAAT-box	CAAAT	1148	-	common cis-acting element in promoter and enhancer regions
Csa2G096930	CAAT-box	CAAT	1160	-
Csa2G096930	CAAT-box	CAAT	1254	+
Csa2G096930	CAAT-box	CAAT	1285	+
Csa2G096930	CAAT-box	CAAAT	1340	+	common cis-acting element in promoter and enhancer regions
Csa2G096930	CAAT-box	CAAAT	1373	+	common cis-acting element in promoter and enhancer regions
Csa2G096930	CAAT-box	CAAT	1398	+
Csa2G096930	CAAT-box	CAAT	1403	-
Csa2G096930	CAAT-box	CAAT	1424	+
Csa2G096930	CAAT-box	CAAT	1435	+
Csa2G096930	CAAT-box	CAAT	1440	-
Csa2G096930	CAAT-box	CAAT	1509	-
Csa2G096930	CAAT-box	CAAT	1529	+
Csa2G096930	CAAT-box	CAAT	1568	+
Csa2G096930	CAAT-box	CAAT	1583	+
Csa2G096930	CAAT-box	CAAT	1598	+
Csa2G096930	CAAT-box	CAAT	1605	+
Csa2G096930	CAAT-box	CCAAT	1635	-	common cis-acting element in promoter and enhancer regions
Csa2G096930	CAAT-box	CAAT	1660	-
Csa2G096930	CAAT-box	CAAT	1747	+
Csa2G096930	CAAT-box	CAAAT	1812	-	common cis-acting element in promoter and enhancer regions
Csa2G096930	CAAT-box	CAAT	1913	+
Csa2G096930	CAAT-box	CAAT	1915	-
Csa2G096930	CAAT-box	CAAT	1977	-
Csa2G096930	TGACG-motif	TGACG	1445	-	cis-acting regulatory element involved in the MeJA-responsiveness
Csa2G096930	TGACG-motif	TGACG	1466	-	cis-acting regulatory element involved in the MeJA-responsiveness
Csa2G096930	as-1	TGACG	1445	-
Csa2G096930	as-1	TGACG	1466	-
Csa2G096930	MYB-like sequence	TAACCA	837	-
Csa2G096930	LTR	CCGAAA	154	-	cis-acting element involved in low-temperature responsiveness
Csa2G096930	LTR	CCGAAA	185	+	cis-acting element involved in low-temperature responsiveness
Csa2G096930	LTR	CCGAAA	530	-	cis-acting element involved in low-temperature responsiveness
Csa2G096930	ACE	CTAACGTATT	813	-	cis-acting element involved in light responsiveness
Csa2G096930	ACE	CTAACGTATT	1386	+	cis-acting element involved in light responsiveness
Csa2G096930	HD-Zip 1	CAAT(A/T)ATTG	1398	-	element involved in differentiation of the palisade mesophyll cells
Csa2G096930	HD-Zip 1	CAAT(A/T)ATTG	1435	-	element involved in differentiation of the palisade mesophyll cells
Csa2G096930	MBS	CAACTG	1862	-	MYB binding site involved in drought-inducibility
Csa2G096930	CGTCA-motif	CGTCA	1445	+	cis-acting regulatory element involved in the MeJA-responsiveness
Csa2G096930	CGTCA-motif	CGTCA	1466	+	cis-acting regulatory element involved in the MeJA-responsiveness
Csa2G096930	W box	TTGACC	1282	-
Csa2G096930	W box	TTGACC	1368	+
Csa2G096930	MYB	CAACAG	206	+
Csa2G096930	MYB	TAACCA	837	-
Csa2G096930	ERE	ATTTTAAA	327	+	ethylene-responsive element
Csa2G096930	ERE	ATTTTAAA	1503	-	ethylene-responsive element
Csa2G096930	AE-box	AGAAACTT	1706	-	part of a module for light response
Csa2G096930	AAGAA-motif	GAAAGAA	991	+
Csa2G096930	AAGAA-motif	gGTAAAGAAA	1765	-
Csa2G096930	TATA-box	TATACA	34	-	core promoter element around -30 of transcription start
Csa2G096930	TATA-box	TATATA	36	+	core promoter element around -30 of transcription start
Csa2G096930	TATA-box	ATATAT	37	+	core promoter element around -30 of transcription start
Csa2G096930	TATA-box	TATA	38	+	core promoter element around -30 of transcription start
Csa2G096930	TATA-box	TATA	65	+	core promoter element around -30 of transcription start
Csa2G096930	TATA-box	TATA	74	+	core promoter element around -30 of transcription start
Csa2G096930	TATA-box	ATTATA	239	+	core promoter element around -30 of transcription start
Csa2G096930	TATA-box	TATATAA	240	-	core promoter element around -30 of transcription start
Csa2G096930	TATA-box	TATATA	241	+	core promoter element around -30 of transcription start
Csa2G096930	TATA-box	ATATAT	242	+	core promoter element around -30 of transcription start
Csa2G096930	TATA-box	TATATA	243	+	core promoter element around -30 of transcription start
Csa2G096930	TATA-box	ATATAT	244	+	core promoter element around -30 of transcription start
Csa2G096930	TATA-box	TATA	245	+	core promoter element around -30 of transcription start
Csa2G096930	TATA-box	TATA	272	+	core promoter element around -30 of transcription start
Csa2G096930	TATA-box	ATTATA	286	+	core promoter element around -30 of transcription start
Csa2G096930	TATA-box	TATAA	287	-	core promoter element around -30 of transcription start
Csa2G096930	TATA-box	TATA	288	+	core promoter element around -30 of transcription start
Csa2G096930	TATA-box	TATA	315	+	core promoter element around -30 of transcription start
Csa2G096930	TATA-box	TATA	324	+	core promoter element around -30 of transcription start
Csa2G096930	TATA-box	TATTTAAA	329	-	core promoter element around -30 of transcription start
Csa2G096930	TATA-box	ccTATAAAaa	431	+	core promoter element around -30 of transcription start
Csa2G096930	TATA-box	ATATAA	446	+	core promoter element around -30 of transcription start
Csa2G096930	TATA-box	TATA	447	+	core promoter element around -30 of transcription start
Csa2G096930	TATA-box	TATA	453	+	core promoter element around -30 of transcription start
Csa2G096930	TATA-box	TATATA	463	+	core promoter element around -30 of transcription start
Csa2G096930	TATA-box	TATA	465	+	core promoter element around -30 of transcription start
Csa2G096930	TATA-box	TATACA	476	-	core promoter element around -30 of transcription start
Csa2G096930	TATA-box	TATATA	478	+	core promoter element around -30 of transcription start
Csa2G096930	TATA-box	ATATAA	479	+	core promoter element around -30 of transcription start
Csa2G096930	TATA-box	TATA	480	+	core promoter element around -30 of transcription start
Csa2G096930	TATA-box	TATATA	492	+	core promoter element around -30 of transcription start
Csa2G096930	TATA-box	ATATAT	493	+	core promoter element around -30 of transcription start
Csa2G096930	TATA-box	TATATA	494	+	core promoter element around -30 of transcription start
Csa2G096930	TATA-box	ATATAT	495	+	core promoter element around -30 of transcription start
Csa2G096930	TATA-box	TATATA	496	+	core promoter element around -30 of transcription start
Csa2G096930	TATA-box	TATA	498	+	core promoter element around -30 of transcription start
Csa2G096930	TATA-box	ATTATA	522	+	core promoter element around -30 of transcription start
Csa2G096930	TATA-box	TATAA	523	-	core promoter element around -30 of transcription start
Csa2G096930	TATA-box	TATA	524	+	core promoter element around -30 of transcription start
Csa2G096930	TATA-box	ATATAT	536	+	core promoter element around -30 of transcription start
Csa2G096930	TATA-box	TATA	537	+	core promoter element around -30 of transcription start
Csa2G096930	TATA-box	TATA	547	+	core promoter element around -30 of transcription start
Csa2G096930	TATA-box	TATAAAT	565	-	core promoter element around -30 of transcription start
Csa2G096930	TATA-box	TATAAA	566	-	core promoter element around -30 of transcription start
Csa2G096930	TATA-box	TATAA	567	-	core promoter element around -30 of transcription start
Csa2G096930	TATA-box	TATA	568	+	core promoter element around -30 of transcription start
Csa2G096930	TATA-box	TATACA	583	-	core promoter element around -30 of transcription start
Csa2G096930	TATA-box	TATATA	585	+	core promoter element around -30 of transcription start
Csa2G096930	TATA-box	ATATAT	586	+	core promoter element around -30 of transcription start
Csa2G096930	TATA-box	TATA	587	+	core promoter element around -30 of transcription start
Csa2G096930	TATA-box	TATACA	672	-	core promoter element around -30 of transcription start
Csa2G096930	TATA-box	TATA	674	+	core promoter element around -30 of transcription start
Csa2G096930	TATA-box	TATA	681	+	core promoter element around -30 of transcription start
Csa2G096930	TATA-box	TATACA	686	-	core promoter element around -30 of transcription start
Csa2G096930	TATA-box	TATATA	688	+	core promoter element around -30 of transcription start
Csa2G096930	TATA-box	ATATAA	689	+	core promoter element around -30 of transcription start
Csa2G096930	TATA-box	TATA	690	+	core promoter element around -30 of transcription start
Csa2G096930	TATA-box	TATA	702	+	core promoter element around -30 of transcription start
Csa2G096930	TATA-box	TATATA	720	+	core promoter element around -30 of transcription start
Csa2G096930	TATA-box	ATATAA	721	+	core promoter element around -30 of transcription start
Csa2G096930	TATA-box	TATA	722	+	core promoter element around -30 of transcription start
Csa2G096930	TATA-box	TATACA	733	-	core promoter element around -30 of transcription start
Csa2G096930	TATA-box	TATA	735	+	core promoter element around -30 of transcription start
Csa2G096930	TATA-box	TATAAGAA	755	-	core promoter element around -30 of transcription start
Csa2G096930	TATA-box	TATAA	758	-	core promoter element around -30 of transcription start
Csa2G096930	TATA-box	TATA	759	+	core promoter element around -30 of transcription start
Csa2G096930	TATA-box	TACATAAA	771	-	core promoter element around -30 of transcription start
Csa2G096930	TATA-box	TATTTAAA	782	+	core promoter element around -30 of transcription start
Csa2G096930	TATA-box	TATTTAAA	784	-	core promoter element around -30 of transcription start
Csa2G096930	TATA-box	TATAA	819	-	core promoter element around -30 of transcription start
Csa2G096930	TATA-box	TATA	820	+	core promoter element around -30 of transcription start
Csa2G096930	TATA-box	TATA	898	+	core promoter element around -30 of transcription start
Csa2G096930	TATA-box	ATATAT	906	+	core promoter element around -30 of transcription start
Csa2G096930	TATA-box	TATA	907	+	core promoter element around -30 of transcription start
Csa2G096930	TATA-box	TATAAAA	931	-	core promoter element around -30 of transcription start
Csa2G096930	TATA-box	TATAAA	932	-	core promoter element around -30 of transcription start
Csa2G096930	TATA-box	TATAA	933	-	core promoter element around -30 of transcription start
Csa2G096930	TATA-box	TATA	934	+	core promoter element around -30 of transcription start
Csa2G096930	TATA-box	TATA	939	+	core promoter element around -30 of transcription start
Csa2G096930	TATA-box	ATATAA	964	+	core promoter element around -30 of transcription start
Csa2G096930	TATA-box	TATA	965	+	core promoter element around -30 of transcription start
Csa2G096930	TATA-box	ATATAA	1046	+	core promoter element around -30 of transcription start
Csa2G096930	TATA-box	TATA	1047	-	core promoter element around -30 of transcription start
Csa2G096930	TATA-box	TATA	1063	-	core promoter element around -30 of transcription start
Csa2G096930	TATA-box	ATATAA	1082	+	core promoter element around -30 of transcription start
Csa2G096930	TATA-box	TATA	1083	-	core promoter element around -30 of transcription start
Csa2G096930	TATA-box	ATATAT	1127	-	core promoter element around -30 of transcription start
Csa2G096930	TATA-box	TATA	1128	-	core promoter element around -30 of transcription start
Csa2G096930	TATA-box	ATATAT	1141	-	core promoter element around -30 of transcription start
Csa2G096930	TATA-box	TATATA	1142	-	core promoter element around -30 of transcription start
Csa2G096930	TATA-box	ATATAA	1143	+	core promoter element around -30 of transcription start
Csa2G096930	TATA-box	TATA	1144	-	core promoter element around -30 of transcription start
Csa2G096930	TATA-box	TATACA	1153	-	core promoter element around -30 of transcription start
Csa2G096930	TATA-box	TATATA	1155	-	core promoter element around -30 of transcription start
Csa2G096930	TATA-box	ATATAT	1156	-	core promoter element around -30 of transcription start
Csa2G096930	TATA-box	TATA	1157	-	core promoter element around -30 of transcription start
Csa2G096930	TATA-box	TATACA	1162	-	core promoter element around -30 of transcription start
Csa2G096930	TATA-box	TATATA	1164	-	core promoter element around -30 of transcription start
Csa2G096930	TATA-box	ATATAT	1165	-	core promoter element around -30 of transcription start
Csa2G096930	TATA-box	TATATA	1166	-	core promoter element around -30 of transcription start
Csa2G096930	TATA-box	TATA	1168	-	core promoter element around -30 of transcription start
Csa2G096930	TATA-box	ATATAA	1300	+	core promoter element around -30 of transcription start
Csa2G096930	TATA-box	TATA	1301	-	core promoter element around -30 of transcription start
Csa2G096930	TATA-box	TATA	1324	-	core promoter element around -30 of transcription start
Csa2G096930	TATA-box	TATA	1420	-	core promoter element around -30 of transcription start
Csa2G096930	TATA-box	ATATAA	1449	+	core promoter element around -30 of transcription start
Csa2G096930	TATA-box	TATA	1450	-	core promoter element around -30 of transcription start
Csa2G096930	TATA-box	TATAAGAA	1586	-	core promoter element around -30 of transcription start
Csa2G096930	TATA-box	TATATAA	1589	-	core promoter element around -30 of transcription start
Csa2G096930	TATA-box	TATATA	1590	-	core promoter element around -30 of transcription start
Csa2G096930	TATA-box	TATA	1592	-	core promoter element around -30 of transcription start
Csa2G096930	TATA-box	ATTATA	1609	+	core promoter element around -30 of transcription start
Csa2G096930	TATA-box	TATAA	1610	-	core promoter element around -30 of transcription start
Csa2G096930	TATA-box	TATA	1611	-	core promoter element around -30 of transcription start
Csa2G096930	TATA-box	ATTATA	1614	+	core promoter element around -30 of transcription start
Csa2G096930	TATA-box	TATAA	1615	-	core promoter element around -30 of transcription start
Csa2G096930	TATA-box	TATA	1616	-	core promoter element around -30 of transcription start
Csa2G096930	TATA-box	TACATAAA	1628	-	core promoter element around -30 of transcription start
Csa2G096930	TATA-box	TATAAAT	1654	-	core promoter element around -30 of transcription start
Csa2G096930	TATA-box	TATAAA	1655	-	core promoter element around -30 of transcription start
Csa2G096930	TATA-box	TATAA	1656	-	core promoter element around -30 of transcription start
Csa2G096930	TATA-box	TATA	1657	-	core promoter element around -30 of transcription start
Csa2G096930	TATA-box	ATATAT	1962	-	core promoter element around -30 of transcription start
Csa2G096930	TATA-box	TATATA	1963	-	core promoter element around -30 of transcription start
Csa2G096930	TATA-box	ATATAT	1964	-	core promoter element around -30 of transcription start
Csa2G096930	TATA-box	TATA	1965	-	core promoter element around -30 of transcription start
Csa2G096930	TATA-box	TATAAAA	1971	-	core promoter element around -30 of transcription start
Csa2G096930	TATA-box	TATAAA	1972	-	core promoter element around -30 of transcription start
Csa2G096930	TATA-box	TATAA	1973	-	core promoter element around -30 of transcription start
Csa2G096930	TATA-box	TATA	1974	-	core promoter element around -30 of transcription start
Csa2G096930		motif_sequence	512	-	short_function
Csa2G096930		motif_sequence	869	-	short_function
Csa2G096930		motif_sequence	1000	-	short_function
Csa2G096930		motif_sequence	1202	-	short_function
Csa2G096930		motif_sequence	1350	-	short_function
Csa2G096930		motif_sequence	1720	-	short_function
Csa2G096930		motif_sequence	1952	+	short_function
Csa2G096930	GATA-motif	GATAGGA	430	-	part of a light responsive element
Csa2G096930	GATA-motif	AAGATAAGATT	1229	-	part of a light responsive element
Csa2G096930	MRE	AACCTAA	276	-	MYB binding site involved in light responsiveness
Csa2G096930	Box 4	ATTAAT	923	+	part of a conserved DNA module involved in light responsiveness
Csa2G096930	Box 4	ATTAAT	1026	-	part of a conserved DNA module involved in light responsiveness
Csa2G096930	Box 4	ATTAAT	1051	-	part of a conserved DNA module involved in light responsiveness
Csa2G096930	Box 4	ATTAAT	1110	-	part of a conserved DNA module involved in light responsiveness
Csa2G096930	Box 4	ATTAAT	1332	-	part of a conserved DNA module involved in light responsiveness
Csa2G096930	Myb	CAACTG	1862	-
Csa2G096930	Myb	TAACTG	1883	+
Csa2G096930	TCT-motif	TCTTAC	1039	-	part of a light responsive element
Csa2G096930	TCT-motif	TCTTAC	1133	-	part of a light responsive element
Csa2G096930	TCT-motif	TCTTAC	1742	+	part of a light responsive element
Csa2G096930	Unnamed__4	CTCC	1720	-
Csa2G096930	Unnamed__4	CTCC	1985	+
Csa2G096930	Myb-binding site	CAACAG	206	+
Csa2G096930	MYC	CATTTG	105	-
Csa2G096930	MYC	CATTTG	256	-
Csa2G096930	MYC	CATTTG	308	+
Csa2G096930	MYC	CATGTG	1205	+
Csa2G096930	MYC	CATTTG	1340	-
Csa2G096930	MYC	CATTTG	1811	+
Csa2G096930	MYC	CAATTG	1913	-
Csa2G096930	AT~TATA-box	TATATA	36	+
Csa2G096930	AT~TATA-box	TATATA	241	+
Csa2G096930	AT~TATA-box	TATATA	243	+
Csa2G096930	AT~TATA-box	TATATA	463	+
Csa2G096930	AT~TATA-box	TATATA	478	+
Csa2G096930	AT~TATA-box	TATATA	492	+
Csa2G096930	AT~TATA-box	TATATA	494	+
Csa2G096930	AT~TATA-box	TATATA	496	+
Csa2G096930	AT~TATA-box	TATATA	585	+
Csa2G096930	AT~TATA-box	TATATA	688	+
Csa2G096930	AT~TATA-box	TATATA	720	+
Csa2G096930	AT~TATA-box	TATATA	1142	-
Csa2G096930	AT~TATA-box	TATATA	1155	-
Csa2G096930	AT~TATA-box	TATATA	1164	-
Csa2G096930	AT~TATA-box	TATATA	1166	-
Csa2G096930	AT~TATA-box	TATATA	1590	-
Csa2G096930	AT~TATA-box	TATATA	1963	-
Csa2G096930	ATCT-motif	AATCTAATCC	279	-	part of a conserved DNA module involved in light responsiveness
Csa2G096930	Gap-box	CAAATGAA(A/G)A	105	+	part of a light responsive element
Csa2G096930	GARE-motif	TCTGTTG	206	-	gibberellin-responsive element
Csa2G403680	TCA-element	CCATCTTTTT	1760	+	cis-acting element involved in salicylic acid responsiveness
Csa2G403680	MBS	CAACTG	696	-	MYB binding site involved in drought-inducibility
Csa2G403680	ABRE	ACGTG	1479	+	cis-acting element involved in the abscisic acid responsiveness
Csa2G403680	ACE	GACACGTATG	1372	+	cis-acting element involved in light responsiveness
Csa2G403680	LTR	CCGAAA	608	-	cis-acting element involved in low-temperature responsiveness
Csa2G403680	G-Box	CACGTT	1478	-	cis-acting regulatory element involved in light responsiveness
Csa2G403680	as-1	TGACG	1004	-
Csa2G403680	as-1	TGACG	1257	+
Csa2G403680	TCA	TCATCTTCAT	643	-	low temperature regulatory elements
Csa2G403680	TCA	TCATCTTCAT	1717	+	low temperature regulatory elements
Csa2G403680	Unnamed__2	AACCTAACCT	1289	+
Csa2G403680	ARE	AAACCA	623	+	cis-acting regulatory element essential for the anaerobic induction
Csa2G403680	ARE	AAACCA	744	+	cis-acting regulatory element essential for the anaerobic induction
Csa2G403680	ARE	AAACCA	1288	+	cis-acting regulatory element essential for the anaerobic induction
Csa2G403680	ARE	AAACCA	1696	-	cis-acting regulatory element essential for the anaerobic induction
Csa2G403680	P-box	CCTTTTG	916	-	gibberellin-responsive element
Csa2G403680	TC-rich repeats	GTTTTCTTAC	498	-	cis-acting element involved in defense and stress responsiveness
Csa2G403680	CAAT-box	CAAT	61	-
Csa2G403680	CAAT-box	CCAAT	85	+	common cis-acting element in promoter and enhancer regions
Csa2G403680	CAAT-box	CAAT	86	+
Csa2G403680	CAAT-box	CAAT	218	+
Csa2G403680	CAAT-box	CAAAT	245	-	common cis-acting element in promoter and enhancer regions
Csa2G403680	CAAT-box	CAAT	268	-
Csa2G403680	CAAT-box	CAAT	321	+
Csa2G403680	CAAT-box	CAAAT	356	-	common cis-acting element in promoter and enhancer regions
Csa2G403680	CAAT-box	CAAT	379	-
Csa2G403680	CAAT-box	CAAT	423	-
Csa2G403680	CAAT-box	CAAT	482	-
Csa2G403680	CAAT-box	CAAT	521	+
Csa2G403680	CAAT-box	CAAT	566	-
Csa2G403680	CAAT-box	CAAAT	616	-	common cis-acting element in promoter and enhancer regions
Csa2G403680	CAAT-box	CAAT	674	+
Csa2G403680	CAAT-box	CAAAT	748	+	common cis-acting element in promoter and enhancer regions
Csa2G403680	CAAT-box	CAAT	804	-
Csa2G403680	CAAT-box	CAAAT	808	+	common cis-acting element in promoter and enhancer regions
Csa2G403680	CAAT-box	CAAT	811	-
Csa2G403680	CAAT-box	CAAAT	818	-	common cis-acting element in promoter and enhancer regions
Csa2G403680	CAAT-box	CAAT	826	-
Csa2G403680	CAAT-box	CAAT	850	+
Csa2G403680	CAAT-box	CAAT	863	-
Csa2G403680	CAAT-box	CAAT	1024	+
Csa2G403680	CAAT-box	CAAT	1056	+
Csa2G403680	CAAT-box	CAAAT	1090	+	common cis-acting element in promoter and enhancer regions
Csa2G403680	CAAT-box	CCCAATTT	1308	-	common cis-acting element in promoter and enhancer regions
Csa2G403680	CAAT-box	CCAAT	1310	-	common cis-acting element in promoter and enhancer regions
Csa2G403680	CAAT-box	CAAAT	1391	+	common cis-acting element in promoter and enhancer regions
Csa2G403680	CAAT-box	CAAT	1420	-
Csa2G403680	CAAT-box	CAAT	1468	+
Csa2G403680	CAAT-box	CAAAT	1472	-	common cis-acting element in promoter and enhancer regions
Csa2G403680	CAAT-box	CAAT	1497	-
Csa2G403680	CAAT-box	CAAAT	1505	-	common cis-acting element in promoter and enhancer regions
Csa2G403680	CAAT-box	CAAT	1530	-
Csa2G403680	CAAT-box	CAAT	1544	-
Csa2G403680	CAAT-box	CAAT	1673	-
Csa2G403680	CAAT-box	CAAT	1736	+
Csa2G403680	CAAT-box	CAAT	1774	+
Csa2G403680	CAAT-box	CAAAT	1783	+	common cis-acting element in promoter and enhancer regions
Csa2G403680	CAAT-box	CAAT	1813	+
Csa2G403680	TGACG-motif	TGACG	1004	-	cis-acting regulatory element involved in the MeJA-responsiveness
Csa2G403680	TGACG-motif	TGACG	1257	+	cis-acting regulatory element involved in the MeJA-responsiveness
Csa2G403680	TGA-element	AACGAC	1104	+	auxin-responsive element
Csa2G403680	AT~TATA-box	TATATA	172	+
Csa2G403680	MYC	CATGTG	190	-
Csa2G403680	MYC	CATGTG	550	-
Csa2G403680	WRE3	CCACCT	46	-
Csa2G403680	WRE3	CCACCT	136	-
Csa2G403680	Unnamed__6	taTAAATATct	174	+
Csa2G403680	STRE	AGGGG	101	-
Csa2G403680	TCCC-motif	TCTCCCT	601	+	part of a light responsive element
Csa2G403680	TCCC-motif	TCTCCCT	788	-	part of a light responsive element
Csa2G403680	TCCC-motif	TCTCCCT	1746	+	part of a light responsive element
Csa2G403680	GC-motif	CCCCCG	833	-	enhancer-like element involved in anoxic specific inducibility
Csa2G403680	Myb	TAACTG	593	-
Csa2G403680	Myb	CAACTG	696	-
Csa2G403680	Box 4	ATTAAT	32	+	part of a conserved DNA module involved in light responsiveness
Csa2G403680	Unnamed__4	CTCC	140	-
Csa2G403680	Unnamed__4	CTCC	385	-
Csa2G403680	Unnamed__4	CTCC	562	+
Csa2G403680	Unnamed__4	CTCC	602	+
Csa2G403680	Unnamed__4	CTCC	711	-
Csa2G403680	Unnamed__4	CTCC	716	-
Csa2G403680	Unnamed__4	CTCC	790	-
Csa2G403680	Unnamed__4	CTCC	1117	-
Csa2G403680	Unnamed__4	CTCC	1678	+
Csa2G403680	Unnamed__4	CTCC	1747	+
Csa2G403680	Myb-binding site	CAACAG	627	+
Csa2G403680	TATA-box	TATATTTATATTT	171	-	core promoter element around -30 of transcription start
Csa2G403680	TATA-box	TATATA	172	+	core promoter element around -30 of transcription start
Csa2G403680	TATA-box	ATATAA	173	+	core promoter element around -30 of transcription start
Csa2G403680	TATA-box	TATA	174	+	core promoter element around -30 of transcription start
Csa2G403680	TATA-box	ATATAT	179	+	core promoter element around -30 of transcription start
Csa2G403680	TATA-box	TATA	180	+	core promoter element around -30 of transcription start
Csa2G403680	TATA-box	TATTTAAA	371	+	core promoter element around -30 of transcription start
Csa2G403680	TATA-box	ATATAA	969	+	core promoter element around -30 of transcription start
Csa2G403680	TATA-box	TATA	970	+	core promoter element around -30 of transcription start
Csa2G403680	TATA-box	ATATAA	1017	+	core promoter element around -30 of transcription start
Csa2G403680	TATA-box	TATA	1018	-	core promoter element around -30 of transcription start
Csa2G403680	TATA-box	TACAAAA	1123	+	core promoter element around -30 of transcription start
Csa2G403680	TATA-box	ccTATAAAaa	1357	-	core promoter element around -30 of transcription start
Csa2G403680	TATA-box	TATA	1400	-	core promoter element around -30 of transcription start
Csa2G403680	TATA-box	ATATAT	1815	-	core promoter element around -30 of transcription start
Csa2G403680	TATA-box	TATA	1816	-	core promoter element around -30 of transcription start
Csa2G403680	TATA-box	ccTATAAAaa	1951	-	core promoter element around -30 of transcription start
Csa2G403680	TATA-box	TACAAAA	1952	-	core promoter element around -30 of transcription start
Csa2G403680	AAGAA-motif	gGTAAAGAAA	12	+
Csa2G403680	AAGAA-motif	gGTAAAGAAA	466	+
Csa2G403680	Unnamed__1	CGTGG	1654	+
Csa2G403680	GATA-motif	GATAGGG	1749	-	part of a light responsive element
Csa2G403680		motif_sequence	75	+	short_function
Csa2G403680		motif_sequence	220	+	short_function
Csa2G403680		motif_sequence	255	+	short_function
Csa2G403680		motif_sequence	549	-	short_function
Csa2G403680		motif_sequence	584	+	short_function
Csa2G403680		motif_sequence	645	-	short_function
Csa2G403680		motif_sequence	931	-	short_function
Csa2G403680		motif_sequence	1008	+	short_function
Csa2G403680		motif_sequence	1150	-	short_function
Csa2G403680		motif_sequence	1261	-	short_function
Csa2G403680		motif_sequence	1272	-	short_function
Csa2G403680		motif_sequence	1276	+	short_function
Csa2G403680		motif_sequence	1280	-	short_function
Csa2G403680		motif_sequence	1371	-	short_function
Csa2G403680		motif_sequence	1713	+	short_function
Csa2G403680		motif_sequence	1731	+	short_function
Csa2G403680		motif_sequence	1742	+	short_function
Csa2G403680		motif_sequence	1827	-	short_function
Csa2G403680	ERE	ATTTTAAA	373	-	ethylene-responsive element
Csa2G403680	ERE	ATTTTAAA	637	-	ethylene-responsive element
Csa2G403680	ERE	ATTTTAAA	1412	-	ethylene-responsive element
Csa2G403680	ERE	ATTTTAAA	1590	+	ethylene-responsive element
Csa2G403680	W box	TTGACC	1780	-
Csa2G403680	MYB	CAACAG	627	+
Csa2G403680	MYB	CAACCA	1032	+
Csa2G403680	CGTCA-motif	CGTCA	1004	+	cis-acting regulatory element involved in the MeJA-responsiveness
Csa2G403680	CGTCA-motif	CGTCA	1257	-	cis-acting regulatory element involved in the MeJA-responsiveness
Csa2G403680	AE-box	AGAAACTT	17	+	part of a module for light response
Csa2G433340	CAAT-box	CAAT	88	-
Csa2G433340	CAAT-box	CAAAT	109	-	common cis-acting element in promoter and enhancer regions
Csa2G433340	CAAT-box	CAAAT	130	-	common cis-acting element in promoter and enhancer regions
Csa2G433340	CAAT-box	CAAAT	168	-	common cis-acting element in promoter and enhancer regions
Csa2G433340	CAAT-box	CAAAT	189	+	common cis-acting element in promoter and enhancer regions
Csa2G433340	CAAT-box	CCAAT	217	-	common cis-acting element in promoter and enhancer regions
Csa2G433340	CAAT-box	CAAAT	271	-	common cis-acting element in promoter and enhancer regions
Csa2G433340	CAAT-box	CAAAT	329	-	common cis-acting element in promoter and enhancer regions
Csa2G433340	CAAT-box	CAAT	338	+
Csa2G433340	CAAT-box	CAAT	398	+
Csa2G433340	CAAT-box	CAAAT	414	-	common cis-acting element in promoter and enhancer regions
Csa2G433340	CAAT-box	CCAAT	421	+	common cis-acting element in promoter and enhancer regions
Csa2G433340	CAAT-box	CAAT	422	+
Csa2G433340	CAAT-box	CAAT	479	-
Csa2G433340	CAAT-box	CAAT	515	-
Csa2G433340	CAAT-box	CAAAT	519	+	common cis-acting element in promoter and enhancer regions
Csa2G433340	CAAT-box	CAAAT	540	+	common cis-acting element in promoter and enhancer regions
Csa2G433340	CAAT-box	CAAAT	571	+	common cis-acting element in promoter and enhancer regions
Csa2G433340	CAAT-box	CAAAT	574	-	common cis-acting element in promoter and enhancer regions
Csa2G433340	CAAT-box	CAAT	678	+
Csa2G433340	CAAT-box	CAAAT	685	+	common cis-acting element in promoter and enhancer regions
Csa2G433340	CAAT-box	CAAT	742	+
Csa2G433340	CAAT-box	CAAT	787	+
Csa2G433340	CAAT-box	CAAAT	809	+	common cis-acting element in promoter and enhancer regions
Csa2G433340	CAAT-box	CAAT	829	+
Csa2G433340	CAAT-box	CCAAT	834	+	common cis-acting element in promoter and enhancer regions
Csa2G433340	CAAT-box	CAAT	835	+
Csa2G433340	CAAT-box	CAAAT	907	-	common cis-acting element in promoter and enhancer regions
Csa2G433340	CAAT-box	CCAAT	928	+	common cis-acting element in promoter and enhancer regions
Csa2G433340	CAAT-box	CAAT	929	+
Csa2G433340	CAAT-box	CAAT	948	-
Csa2G433340	CAAT-box	CAAT	967	-
Csa2G433340	CAAT-box	CAAT	1025	-
Csa2G433340	CAAT-box	CAAT	1120	+
Csa2G433340	CAAT-box	CAAAT	1174	-	common cis-acting element in promoter and enhancer regions
Csa2G433340	CAAT-box	CAAT	1229	+
Csa2G433340	CAAT-box	CAAAT	1243	+	common cis-acting element in promoter and enhancer regions
Csa2G433340	CAAT-box	CAAAT	1416	-	common cis-acting element in promoter and enhancer regions
Csa2G433340	CAAT-box	CAAT	1517	+
Csa2G433340	CAAT-box	CAAT	1519	-
Csa2G433340	CAAT-box	CAAT	1574	+
Csa2G433340	CAAT-box	CCAAT	1623	+	common cis-acting element in promoter and enhancer regions
Csa2G433340	CAAT-box	CAAT	1624	+
Csa2G433340	CAAT-box	CAAAT	1668	+	common cis-acting element in promoter and enhancer regions
Csa2G433340	CAAT-box	CAAAT	1676	+	common cis-acting element in promoter and enhancer regions
Csa2G433340	CAAT-box	CAAT	1685	+
Csa2G433340	CAAT-box	CAAT	1699	+
Csa2G433340	CAAT-box	CAAT	1725	+
Csa2G433340	CAAT-box	CAAT	1798	-
Csa2G433340	CAAT-box	CCAAT	1809	-	common cis-acting element in promoter and enhancer regions
Csa2G433340	CAAT-box	CAAT	1824	-
Csa2G433340	CAAT-box	CAAT	1836	+
Csa2G433340	CAAT-box	CCAAT	1841	-	common cis-acting element in promoter and enhancer regions
Csa2G433340	CAAT-box	CAAAT	1855	-	common cis-acting element in promoter and enhancer regions
Csa2G433340	CAAT-box	CAAT	1891	+
Csa2G433340	CAAT-box	CAAAT	1931	+	common cis-acting element in promoter and enhancer regions
Csa2G433340	CAAT-box	CAAAT	1961	+	common cis-acting element in promoter and enhancer regions
Csa2G433340	MYB recognition site	CCGTTG	796	-
Csa2G433340	ARE	AAACCA	70	-	cis-acting regulatory element essential for the anaerobic induction
Csa2G433340	ARE	AAACCA	925	+	cis-acting regulatory element essential for the anaerobic induction
Csa2G433340	ARE	AAACCA	1384	+	cis-acting regulatory element essential for the anaerobic induction
Csa2G433340	ARE	AAACCA	1781	+	cis-acting regulatory element essential for the anaerobic induction
Csa2G433340	P-box	CCTTTTG	1484	+	gibberellin-responsive element
Csa2G433340	GCN4_motif	TGAGTCA	35	-	cis-regulatory element involved in endosperm expression
Csa2G433340	GCN4_motif	TGAGTCA	1375	-	cis-regulatory element involved in endosperm expression
Csa2G433340	G-Box	TCCACATGGCA	1538	-	cis-acting regulatory element involved in light responsiveness
Csa2G433340	Myc	TCTCTTA	52	+
Csa2G433340	LTR	CCGAAA	1232	-	cis-acting element involved in low-temperature responsiveness
Csa2G433340	MYB-like sequence	TAACCA	708	+
Csa2G433340	MYB-like sequence	TAACCA	1353	-
Csa2G433340	HD-Zip 1	CAAT(A/T)ATTG	1836	-	element involved in differentiation of the palisade mesophyll cells
Csa2G433340	CCAAT-box	CAACGG	796	+	MYBHv1 binding site
Csa2G433340	MBS	CAACTG	208	-	MYB binding site involved in drought-inducibility
Csa2G433340	CTAG-motif	ACTAGCAGAA	1106	-
Csa2G433340	TCA-element	CCATCTTTTT	1335	+	cis-acting element involved in salicylic acid responsiveness
Csa2G433340	O2-site	GATGACATGG	1194	+	cis-acting regulatory element involved in zein metabolism regulation
Csa2G433340	AE-box	AGAAACTT	1273	-	part of a module for light response
Csa2G433340	AE-box	AGAAACTT	1553	-	part of a module for light response
Csa2G433340	MYB	CAACAG	311	+
Csa2G433340	MYB	CAACCA	577	-
Csa2G433340	MYB	TAACCA	708	+
Csa2G433340	MYB	CAACCA	986	-
Csa2G433340	MYB	CAACCA	1081	+
Csa2G433340	MYB	CAACCA	1344	-
Csa2G433340	MYB	TAACCA	1353	-
Csa2G433340	ERE	ATTTTAAA	1468	+	ethylene-responsive element
Csa2G433340		motif_sequence	7	-	short_function
Csa2G433340		motif_sequence	244	+	short_function
Csa2G433340		motif_sequence	391	+	short_function
Csa2G433340		motif_sequence	492	-	short_function
Csa2G433340		motif_sequence	530	-	short_function
Csa2G433340		motif_sequence	1035	-	short_function
Csa2G433340		motif_sequence	1283	+	short_function
Csa2G433340		motif_sequence	1508	+	short_function
Csa2G433340		motif_sequence	1626	+	short_function
Csa2G433340		motif_sequence	1747	-	short_function
Csa2G433340		motif_sequence	1893	+	short_function
Csa2G433340	Sp1	GGGCGG	134	+	light responsive element
Csa2G433340	Sp1	GGGCGG	1814	-	light responsive element
Csa2G433340	AAGAA-motif	gGTAAAGAAA	1588	+
Csa2G433340	AAGAA-motif	GAAAGAA	1864	+
Csa2G433340	TATA-box	TATA	182	+	core promoter element around -30 of transcription start
Csa2G433340	TATA-box	TATACA	212	-	core promoter element around -30 of transcription start
Csa2G433340	TATA-box	TATA	214	+	core promoter element around -30 of transcription start
Csa2G433340	TATA-box	TACAAAA	237	+	core promoter element around -30 of transcription start
Csa2G433340	TATA-box	TATA	282	+	core promoter element around -30 of transcription start
Csa2G433340	TATA-box	ATATAA	343	+	core promoter element around -30 of transcription start
Csa2G433340	TATA-box	TATA	344	+	core promoter element around -30 of transcription start
Csa2G433340	TATA-box	TATA	425	+	core promoter element around -30 of transcription start
Csa2G433340	TATA-box	TACAAAA	457	+	core promoter element around -30 of transcription start
Csa2G433340	TATA-box	TATA	472	+	core promoter element around -30 of transcription start
Csa2G433340	TATA-box	TATA	607	+	core promoter element around -30 of transcription start
Csa2G433340	TATA-box	ATTATA	702	+	core promoter element around -30 of transcription start
Csa2G433340	TATA-box	TATATAA	703	-	core promoter element around -30 of transcription start
Csa2G433340	TATA-box	TATATA	704	+	core promoter element around -30 of transcription start
Csa2G433340	TATA-box	ATATAA	705	+	core promoter element around -30 of transcription start
Csa2G433340	TATA-box	TATA	706	+	core promoter element around -30 of transcription start
Csa2G433340	TATA-box	TATATA	718	+	core promoter element around -30 of transcription start
Csa2G433340	TATA-box	ATATAA	719	+	core promoter element around -30 of transcription start
Csa2G433340	TATA-box	TATA	720	+	core promoter element around -30 of transcription start
Csa2G433340	TATA-box	TATA	767	+	core promoter element around -30 of transcription start
Csa2G433340	TATA-box	ATATAT	778	+	core promoter element around -30 of transcription start
Csa2G433340	TATA-box	TATATA	779	+	core promoter element around -30 of transcription start
Csa2G433340	TATA-box	ATATAT	780	+	core promoter element around -30 of transcription start
Csa2G433340	TATA-box	TATA	781	+	core promoter element around -30 of transcription start
Csa2G433340	TATA-box	TACATAAA	919	+	core promoter element around -30 of transcription start
Csa2G433340	TATA-box	ATTATA	1061	+	core promoter element around -30 of transcription start
Csa2G433340	TATA-box	TATAA	1062	-	core promoter element around -30 of transcription start
Csa2G433340	TATA-box	TATA	1063	-	core promoter element around -30 of transcription start
Csa2G433340	TATA-box	TATA	1132	-	core promoter element around -30 of transcription start
Csa2G433340	TATA-box	TATA	1180	-	core promoter element around -30 of transcription start
Csa2G433340	TATA-box	TATTTAAA	1182	+	core promoter element around -30 of transcription start
Csa2G433340	TATA-box	TATA	1204	-	core promoter element around -30 of transcription start
Csa2G433340	TATA-box	TATA	1220	-	core promoter element around -30 of transcription start
Csa2G433340	TATA-box	TATA	1307	-	core promoter element around -30 of transcription start
Csa2G433340	TATA-box	ATTATA	1311	+	core promoter element around -30 of transcription start
Csa2G433340	TATA-box	TATAA	1312	-	core promoter element around -30 of transcription start
Csa2G433340	TATA-box	TATA	1313	-	core promoter element around -30 of transcription start
Csa2G433340	TATA-box	TATA	1322	-	core promoter element around -30 of transcription start
Csa2G433340	TATA-box	TATAAA	1328	-	core promoter element around -30 of transcription start
Csa2G433340	TATA-box	TATAA	1329	-	core promoter element around -30 of transcription start
Csa2G433340	TATA-box	TATA	1330	-	core promoter element around -30 of transcription start
Csa2G433340	TATA-box	TATA	1764	-	core promoter element around -30 of transcription start
Csa2G433340	TATA-box	taTATAAAtc	1768	-	core promoter element around -30 of transcription start
Csa2G433340	TATA-box	ATTATA	1770	+	core promoter element around -30 of transcription start
Csa2G433340	TATA-box	TATATAA	1771	-	core promoter element around -30 of transcription start
Csa2G433340	TATA-box	TATATA	1772	-	core promoter element around -30 of transcription start
Csa2G433340	TATA-box	ATATAT	1773	-	core promoter element around -30 of transcription start
Csa2G433340	TATA-box	TATA	1774	-	core promoter element around -30 of transcription start
Csa2G433340	TATA-box	TATTTAAA	1776	+	core promoter element around -30 of transcription start
Csa2G433340	TATA-box	TATAA	1873	-	core promoter element around -30 of transcription start
Csa2G433340	TATA-box	TATA	1874	-	core promoter element around -30 of transcription start
Csa2G433340	Myb-binding site	CAACAG	311	+
Csa2G433340	Unnamed__4	CTCC	419	+
Csa2G433340	Unnamed__4	CTCC	466	+
Csa2G433340	Unnamed__4	CTCC	736	+
Csa2G433340	Unnamed__4	CTCC	1031	-
Csa2G433340	Unnamed__4	CTCC	1035	-
Csa2G433340	Unnamed__4	CTCC	1253	-
Csa2G433340	Unnamed__4	CTCC	1546	-
Csa2G433340	Unnamed__4	CTCC	1628	+
Csa2G433340	Unnamed__4	CTCC	1747	-
Csa2G433340	Unnamed__4	CTCC	1884	-
Csa2G433340	Myb	CAACTG	208	-
Csa2G433340	Box 4	ATTAAT	698	+	part of a conserved DNA module involved in light responsiveness
Csa2G433340	Box 4	ATTAAT	724	+	part of a conserved DNA module involved in light responsiveness
Csa2G433340	Box 4	ATTAAT	789	+	part of a conserved DNA module involved in light responsiveness
Csa2G433340	Box 4	ATTAAT	837	+	part of a conserved DNA module involved in light responsiveness
Csa2G433340	GT1-motif	GGTTAA	1292	-	light responsive element
Csa2G433340	TCT-motif	TCTTAC	54	+	part of a light responsive element
Csa2G433340	TCT-motif	TCTTAC	1984	-	part of a light responsive element
Csa2G433340	TCCC-motif	TCTCCCT	1033	-	part of a light responsive element
Csa2G433340	Gap-box	CAAATGAA(A/G)A	409	-	part of a light responsive element
Csa2G433340	STRE	AGGGG	1250	+
Csa2G433340	STRE	AGGGG	1299	-
Csa2G433340	MYC	CATTTG	413	+
Csa2G433340	MYC	CATTTG	1415	+
Csa2G433340	MYC	CAATTG	1517	-
Csa2G433340	MYC	CATGTG	1541	+
Csa2G433340	MYC	CATTTG	1676	-
Csa2G433340	MYC	CATTTG	1931	-
Csa2G433340	AT~TATA-box	TATATA	704	+
Csa2G433340	AT~TATA-box	TATATA	718	+
Csa2G433340	AT~TATA-box	TATATA	779	+
Csa2G433340	AT~TATA-box	TATATA	1772	-
Csa2G433370	G-Box	CACGTG	1772	-	cis-acting regulatory element involved in light responsiveness
Csa2G433370	circadian	CAAAGATATC	1786	-	cis-acting regulatory element involved in circadian control
Csa2G433370	TCA-element	CCATCTTTTT	283	+	cis-acting element involved in salicylic acid responsiveness
Csa2G433370	ABRE	CACGTG	1772	-	cis-acting element involved in the abscisic acid responsiveness
Csa2G433370	ABRE	ACGTG	1773	+	cis-acting element involved in the abscisic acid responsiveness
Csa2G433370	ARE	AAACCA	518	-	cis-acting regulatory element essential for the anaerobic induction
Csa2G433370	CAAT-box	CAAT	24	-
Csa2G433370	CAAT-box	CAAAT	42	+	common cis-acting element in promoter and enhancer regions
Csa2G433370	CAAT-box	CAAAT	119	+	common cis-acting element in promoter and enhancer regions
Csa2G433370	CAAT-box	CAAT	160	-
Csa2G433370	CAAT-box	CAAT	190	-
Csa2G433370	CAAT-box	CAAT	195	+
Csa2G433370	CAAT-box	CAAAT	275	+	common cis-acting element in promoter and enhancer regions
Csa2G433370	CAAT-box	CAAT	294	+
Csa2G433370	CAAT-box	CAAAT	362	-	common cis-acting element in promoter and enhancer regions
Csa2G433370	CAAT-box	CAAT	382	-
Csa2G433370	CAAT-box	CAAT	419	-
Csa2G433370	CAAT-box	CAAAT	485	-	common cis-acting element in promoter and enhancer regions
Csa2G433370	CAAT-box	CAAT	500	-
Csa2G433370	CAAT-box	CAAT	527	-
Csa2G433370	CAAT-box	CCAAT	556	-	common cis-acting element in promoter and enhancer regions
Csa2G433370	CAAT-box	CAAAT	633	+	common cis-acting element in promoter and enhancer regions
Csa2G433370	CAAT-box	CCAAT	676	+	common cis-acting element in promoter and enhancer regions
Csa2G433370	CAAT-box	CAAT	677	+
Csa2G433370	CAAT-box	CAAAT	696	-	common cis-acting element in promoter and enhancer regions
Csa2G433370	CAAT-box	CAAAT	731	-	common cis-acting element in promoter and enhancer regions
Csa2G433370	CAAT-box	CAAT	736	+
Csa2G433370	CAAT-box	CAAT	798	+
Csa2G433370	CAAT-box	CAAAT	943	-	common cis-acting element in promoter and enhancer regions
Csa2G433370	CAAT-box	CAAAT	957	-	common cis-acting element in promoter and enhancer regions
Csa2G433370	CAAT-box	CAAAT	969	-	common cis-acting element in promoter and enhancer regions
Csa2G433370	CAAT-box	CAAAT	983	-	common cis-acting element in promoter and enhancer regions
Csa2G433370	CAAT-box	CAAAT	1006	-	common cis-acting element in promoter and enhancer regions
Csa2G433370	CAAT-box	CAAAT	1014	-	common cis-acting element in promoter and enhancer regions
Csa2G433370	CAAT-box	CCAAT	1036	-	common cis-acting element in promoter and enhancer regions
Csa2G433370	CAAT-box	CAAAT	1044	-	common cis-acting element in promoter and enhancer regions
Csa2G433370	CAAT-box	CAAT	1118	-
Csa2G433370	CAAT-box	CAAAT	1140	-	common cis-acting element in promoter and enhancer regions
Csa2G433370	CAAT-box	CAAT	1254	+
Csa2G433370	CAAT-box	CAAT	1382	+
Csa2G433370	CAAT-box	CAAT	1387	+
Csa2G433370	CAAT-box	CAAT	1389	-
Csa2G433370	CAAT-box	CAAAT	1398	-	common cis-acting element in promoter and enhancer regions
Csa2G433370	CAAT-box	CAAT	1437	+
Csa2G433370	CAAT-box	CAAT	1439	-
Csa2G433370	CAAT-box	CAAT	1481	+
Csa2G433370	CAAT-box	CAAT	1512	+
Csa2G433370	CAAT-box	CCAAT	1551	-	common cis-acting element in promoter and enhancer regions
Csa2G433370	CAAT-box	CAAT	1579	+
Csa2G433370	CAAT-box	CAAT	1601	+
Csa2G433370	CAAT-box	CAAT	1608	-
Csa2G433370	CAAT-box	CAAAT	1635	+	common cis-acting element in promoter and enhancer regions
Csa2G433370	CAAT-box	CAAAT	1638	-	common cis-acting element in promoter and enhancer regions
Csa2G433370	CAAT-box	CAAT	1674	-
Csa2G433370	CAAT-box	CAAT	1694	+
Csa2G433370	CAAT-box	CAAAT	1706	-	common cis-acting element in promoter and enhancer regions
Csa2G433370	CAAT-box	CAAT	1716	-
Csa2G433370	CAAT-box	CAAT	1729	-
Csa2G433370	CAAT-box	CAAT	1762	-
Csa2G433370	CAAT-box	CAAT	1806	+
Csa2G433370	CAAT-box	CAAT	1837	-
Csa2G433370	CAAT-box	CAAT	1916	+
Csa2G433370	CAAT-box	CAAAT	1940	-	common cis-acting element in promoter and enhancer regions
Csa2G433370	CAAT-box	CAAT	1973	-
Csa2G433370	TGACG-motif	TGACG	1657	-	cis-acting regulatory element involved in the MeJA-responsiveness
Csa2G433370	TC-rich repeats	GTTTTCTTAC	1231	+	cis-acting element involved in defense and stress responsiveness
Csa2G433370	as-1	TGACG	1657	-
Csa2G433370	TCA	TCATCTTCAT	1284	+	low temperature regulatory elements
Csa2G433370	TCA	TCATCTTCAT	1311	+	low temperature regulatory elements
Csa2G433370	box S	AGCCACC	1111	+
Csa2G433370	Box 4	ATTAAT	197	+	part of a conserved DNA module involved in light responsiveness
Csa2G433370	Box 4	ATTAAT	584	+	part of a conserved DNA module involved in light responsiveness
Csa2G433370	Box 4	ATTAAT	953	+	part of a conserved DNA module involved in light responsiveness
Csa2G433370	Box 4	ATTAAT	1193	-	part of a conserved DNA module involved in light responsiveness
Csa2G433370	Box 4	ATTAAT	1766	-	part of a conserved DNA module involved in light responsiveness
Csa2G433370	Unnamed__4	CTCC	674	+
Csa2G433370	Unnamed__4	CTCC	1968	-
Csa2G433370	WUN-motif	CCATTTCAA	914	+
Csa2G433370	WUN-motif	TTATTACAT	1055	-
Csa2G433370	MYC	CATTTG	42	-
Csa2G433370	MYC	CATTTG	484	+
Csa2G433370	MYC	CAATTG	1387	-
Csa2G433370	MYC	CAATTG	1437	-
Csa2G433370	MYC	CATTTG	1705	+
Csa2G433370	Unnamed__6	taTAAATATct	20	-
Csa2G433370	Unnamed__6	taTAAATATct	125	-
Csa2G433370	Unnamed__6	taTAAATATct	332	+
Csa2G433370	ERE	ATTTTAAA	64	+	ethylene-responsive element
Csa2G433370	ERE	ATTTTAAA	866	-	ethylene-responsive element
Csa2G433370	W box	TTGACC	1619	-
Csa2G433370	MYB	CAACCA	480	+
Csa2G433370	MYB	CAACCA	1990	+
Csa2G433370	CGTCA-motif	CGTCA	1657	+	cis-acting regulatory element involved in the MeJA-responsiveness
Csa2G433370	TATA	TATAAAAT	371	-
Csa2G433370	TATA	TATAAAAT	1133	-
Csa2G433370	F-box	CTATTCTCATT	587	-	gibberellin-responsive element
Csa2G433370	TATA-box	TATA	79	+	core promoter element around -30 of transcription start
Csa2G433370	TATA-box	ccTATAAAaa	101	-	core promoter element around -30 of transcription start
Csa2G433370	TATA-box	TATAAATA	128	-	core promoter element around -30 of transcription start
Csa2G433370	TATA-box	TATAAAT	129	-	core promoter element around -30 of transcription start
Csa2G433370	TATA-box	TATAAA	130	-	core promoter element around -30 of transcription start
Csa2G433370	TATA-box	TATAA	131	-	core promoter element around -30 of transcription start
Csa2G433370	TATA-box	TATA	132	+	core promoter element around -30 of transcription start
Csa2G433370	TATA-box	TATA	139	+	core promoter element around -30 of transcription start
Csa2G433370	TATA-box	ATATAA	167	+	core promoter element around -30 of transcription start
Csa2G433370	TATA-box	TATA	168	+	core promoter element around -30 of transcription start
Csa2G433370	TATA-box	TATAA	175	-	core promoter element around -30 of transcription start
Csa2G433370	TATA-box	TATA	176	+	core promoter element around -30 of transcription start
Csa2G433370	TATA-box	TACAAAA	258	-	core promoter element around -30 of transcription start
Csa2G433370	TATA-box	TATAAA	303	-	core promoter element around -30 of transcription start
Csa2G433370	TATA-box	TATAA	304	-	core promoter element around -30 of transcription start
Csa2G433370	TATA-box	TATA	305	+	core promoter element around -30 of transcription start
Csa2G433370	TATA-box	TATA	332	+	core promoter element around -30 of transcription start
Csa2G433370	TATA-box	TATAAAA	372	-	core promoter element around -30 of transcription start
Csa2G433370	TATA-box	TATAAA	373	-	core promoter element around -30 of transcription start
Csa2G433370	TATA-box	TATAA	374	-	core promoter element around -30 of transcription start
Csa2G433370	TATA-box	TATA	375	+	core promoter element around -30 of transcription start
Csa2G433370	TATA-box	TATA	546	+	core promoter element around -30 of transcription start
Csa2G433370	TATA-box	TATAA	666	-	core promoter element around -30 of transcription start
Csa2G433370	TATA-box	TATA	667	+	core promoter element around -30 of transcription start
Csa2G433370	TATA-box	TATAA	685	-	core promoter element around -30 of transcription start
Csa2G433370	TATA-box	TATA	686	+	core promoter element around -30 of transcription start
Csa2G433370	TATA-box	TATAAAA	725	-	core promoter element around -30 of transcription start
Csa2G433370	TATA-box	TATAAA	726	-	core promoter element around -30 of transcription start
Csa2G433370	TATA-box	TATAA	727	-	core promoter element around -30 of transcription start
Csa2G433370	TATA-box	TATA	728	+	core promoter element around -30 of transcription start
Csa2G433370	TATA-box	TATA	739	+	core promoter element around -30 of transcription start
Csa2G433370	TATA-box	TACAAAA	741	+	core promoter element around -30 of transcription start
Csa2G433370	TATA-box	ATTATA	874	+	core promoter element around -30 of transcription start
Csa2G433370	TATA-box	TATAA	875	-	core promoter element around -30 of transcription start
Csa2G433370	TATA-box	TATA	876	+	core promoter element around -30 of transcription start
Csa2G433370	TATA-box	TATA	896	+	core promoter element around -30 of transcription start
Csa2G433370	TATA-box	TATAAAA	1134	-	core promoter element around -30 of transcription start
Csa2G433370	TATA-box	TATAAA	1135	-	core promoter element around -30 of transcription start
Csa2G433370	TATA-box	TATAA	1136	-	core promoter element around -30 of transcription start
Csa2G433370	TATA-box	TATA	1137	-	core promoter element around -30 of transcription start
Csa2G433370	TATA-box	TATAAA	1269	-	core promoter element around -30 of transcription start
Csa2G433370	TATA-box	TATAA	1270	-	core promoter element around -30 of transcription start
Csa2G433370	TATA-box	TATA	1271	-	core promoter element around -30 of transcription start
Csa2G433370	TATA-box	TATA	1595	-	core promoter element around -30 of transcription start
Csa2G433370	TATA-box	TATAAA	1711	-	core promoter element around -30 of transcription start
Csa2G433370	TATA-box	TATAA	1712	-	core promoter element around -30 of transcription start
Csa2G433370	TATA-box	TATA	1713	-	core promoter element around -30 of transcription start
Csa2G433370	TATA-box	TATACA	1842	-	core promoter element around -30 of transcription start
Csa2G433370	TATA-box	TATA	1844	-	core promoter element around -30 of transcription start
Csa2G433370	AAGAA-motif	gGTAAAGAAA	1210	-
Csa2G433370	AAGAA-motif	GAAAGAA	1234	-
Csa2G433370	MRE	AACCTAA	1227	-	MYB binding site involved in light responsiveness
Csa2G433370	G-box	CACGTG	1772	-	cis-acting regulatory element involved in light responsiveness
Csa2G433370		motif_sequence	36	+	short_function
Csa2G433370		motif_sequence	110	-	short_function
Csa2G433370		motif_sequence	1217	+	short_function
Csa2G433370		motif_sequence	1286	+	short_function
Csa2G433370		motif_sequence	1589	+	short_function
Csa2G433370		motif_sequence	1955	-	short_function
Csa2G433370		motif_sequence	1985	+	short_function
Csa2G435460	ABRE	ACGTG	938	-	cis-acting element involved in the abscisic acid responsiveness
Csa2G435460	ABRE	ACGTG	1596	-	cis-acting element involved in the abscisic acid responsiveness
Csa2G435460	TCA-element	CCATCTTTTT	583	-	cis-acting element involved in salicylic acid responsiveness
Csa2G435460	Unnamed__12	TCCACGTAGA	1594	+
Csa2G435460	G-Box	CACGTT	938	+	cis-acting regulatory element involved in light responsiveness
Csa2G435460	G-Box	CACGTT	1596	+	cis-acting regulatory element involved in light responsiveness
Csa2G435460	LTR	CCGAAA	1122	-	cis-acting element involved in low-temperature responsiveness
Csa2G435460	LTR	CCGAAA	1231	+	cis-acting element involved in low-temperature responsiveness
Csa2G435460	Unnamed__2	AACCTAACCT	1511	-
Csa2G435460	TCA	TCATCTTCAT	1522	-	low temperature regulatory elements
Csa2G435460	Unnamed__8	TCCACGTAGA	1594	+
Csa2G435460	AT-rich element	ATAGAAATCAA	1563	-	binding site of AT-rich DNA binding protein (ATBP-1)
Csa2G435460	TC-rich repeats	GTTTTCTTAC	1851	+	cis-acting element involved in defense and stress responsiveness
Csa2G435460	CAAT-box	CCAAT	28	+	common cis-acting element in promoter and enhancer regions
Csa2G435460	CAAT-box	CAAT	29	+
Csa2G435460	CAAT-box	CAAT	80	+
Csa2G435460	CAAT-box	CAAT	99	+
Csa2G435460	CAAT-box	CAAT	119	+
Csa2G435460	CAAT-box	CAAT	159	+
Csa2G435460	CAAT-box	CAAT	212	+
Csa2G435460	CAAT-box	CAAT	249	-
Csa2G435460	CAAT-box	CAAAT	510	+	common cis-acting element in promoter and enhancer regions
Csa2G435460	CAAT-box	CAAAT	653	-	common cis-acting element in promoter and enhancer regions
Csa2G435460	CAAT-box	CAAT	803	+
Csa2G435460	CAAT-box	CCAAT	889	-	common cis-acting element in promoter and enhancer regions
Csa2G435460	CAAT-box	CAAT	990	+
Csa2G435460	CAAT-box	CAAT	1054	+
Csa2G435460	CAAT-box	CAAAT	1115	-	common cis-acting element in promoter and enhancer regions
Csa2G435460	CAAT-box	CAAT	1167	+
Csa2G435460	CAAT-box	CAAT	1350	+
Csa2G435460	CAAT-box	CAAAT	1399	-	common cis-acting element in promoter and enhancer regions
Csa2G435460	CAAT-box	CAAT	1429	+
Csa2G435460	CAAT-box	CAAAT	1448	+	common cis-acting element in promoter and enhancer regions
Csa2G435460	CAAT-box	CAAAT	1493	-	common cis-acting element in promoter and enhancer regions
Csa2G435460	CAAT-box	CAAT	1532	+
Csa2G435460	CAAT-box	CAAAT	1663	+	common cis-acting element in promoter and enhancer regions
Csa2G435460	CAAT-box	CAAAT	1672	-	common cis-acting element in promoter and enhancer regions
Csa2G435460	CAAT-box	CAAT	1705	-
Csa2G435460	CAAT-box	CAAT	1711	+
Csa2G435460	CAAT-box	CAAT	1959	-
Csa2G435460	P-box	CCTTTTG	1634	+	gibberellin-responsive element
Csa2G435460	P-box	CCTTTTG	1980	-	gibberellin-responsive element
Csa2G435460	ARE	AAACCA	1118	-	cis-acting regulatory element essential for the anaerobic induction
Csa2G435460	ATCT-motif	AATCTAATCC	335	+	part of a conserved DNA module involved in light responsiveness
Csa2G435460	Unnamed__10	TCCACGTAGA	1594	+
Csa2G435460	STRE	AGGGG	367	+
Csa2G435460	STRE	AGGGG	1775	+
Csa2G435460	CARE	CAACTCAC	322	+	gibberellin-responsive element
Csa2G435460	MYC	CATTTG	510	-
Csa2G435460	MYC	CATTTG	1448	-
Csa2G435460	AT~TATA-box	TATATA	171	+
Csa2G435460	AT~TATA-box	TATATA	224	+
Csa2G435460	AT~TATA-box	TATATA	746	+
Csa2G435460	AT~TATA-box	TATATA	1153	-
Csa2G435460	AT~TATA-box	TATATAAA	1255	-
Csa2G435460	AT~TATA-box	TATATA	1257	-
Csa2G435460	AT~TATA-box	TATATAAA	1329	-
Csa2G435460	AT~TATA-box	TATATA	1331	-
Csa2G435460	Unnamed__4	CTCC	548	+
Csa2G435460	Unnamed__4	CTCC	561	-
Csa2G435460	Unnamed__4	CTCC	1660	+
Csa2G435460	Unnamed__4	CTCC	1778	-
Csa2G435460	Unnamed__4	CTCC	1817	+
Csa2G435460	Unnamed__4	CTCC	1824	+
Csa2G435460	AT-rich sequence	TAAAATACT	518	+	element for maximal elicitor-mediated activation (2copies)
Csa2G435460	AT-rich sequence	TAAAATACT	852	-	element for maximal elicitor-mediated activation (2copies)
Csa2G435460	AT-rich sequence	TAAAATACT	1485	-	element for maximal elicitor-mediated activation (2copies)
Csa2G435460	Box 4	ATTAAT	161	+	part of a conserved DNA module involved in light responsiveness
Csa2G435460	Box 4	ATTAAT	214	+	part of a conserved DNA module involved in light responsiveness
Csa2G435460	Box 4	ATTAAT	740	+	part of a conserved DNA module involved in light responsiveness
Csa2G435460	Box 4	ATTAAT	763	+	part of a conserved DNA module involved in light responsiveness
Csa2G435460	Box 4	ATTAAT	785	+	part of a conserved DNA module involved in light responsiveness
Csa2G435460	Box 4	ATTAAT	1236	-	part of a conserved DNA module involved in light responsiveness
Csa2G435460	Myb	TAACTG	103	-
Csa2G435460	TCT-motif	TCTTAC	1855	+	part of a light responsive element
Csa2G435460		motif_sequence	410	+	short_function
Csa2G435460		motif_sequence	1148	-	short_function
Csa2G435460		motif_sequence	1809	-	short_function
Csa2G435460		motif_sequence	1815	+	short_function
Csa2G435460		motif_sequence	1915	+	short_function
Csa2G435460		motif_sequence	1968	-	short_function
Csa2G435460		motif_sequence	1972	+	short_function
Csa2G435460	GATA-motif	AAGATAAGATT	725	-	part of a light responsive element
Csa2G435460	Unnamed__14	TCCACGTAGA	1594	+
Csa2G435460	MRE	AACCTAA	1509	-	MYB binding site involved in light responsiveness
Csa2G435460	Unnamed__1	CGTGG	937	-
Csa2G435460	Unnamed__1	CGTGG	1595	-
Csa2G435460	AAGAA-motif	GAAAGAA	1681	-
Csa2G435460	TATA-box	ATATAT	170	+	core promoter element around -30 of transcription start
Csa2G435460	TATA-box	TATATA	171	+	core promoter element around -30 of transcription start
Csa2G435460	TATA-box	TATA	173	+	core promoter element around -30 of transcription start
Csa2G435460	TATA-box	ATATAT	223	+	core promoter element around -30 of transcription start
Csa2G435460	TATA-box	TATATA	224	+	core promoter element around -30 of transcription start
Csa2G435460	TATA-box	ATATAT	225	+	core promoter element around -30 of transcription start
Csa2G435460	TATA-box	TATA	226	+	core promoter element around -30 of transcription start
Csa2G435460	TATA-box	TATTTAAA	233	-	core promoter element around -30 of transcription start
Csa2G435460	TATA-box	TATA	239	+	core promoter element around -30 of transcription start
Csa2G435460	TATA-box	TATA	356	+	core promoter element around -30 of transcription start
Csa2G435460	TATA-box	ATTATA	467	+	core promoter element around -30 of transcription start
Csa2G435460	TATA-box	TATAA	468	-	core promoter element around -30 of transcription start
Csa2G435460	TATA-box	TATA	469	+	core promoter element around -30 of transcription start
Csa2G435460	TATA-box	TATA	660	+	core promoter element around -30 of transcription start
Csa2G435460	TATA-box	TATAAAA	702	-	core promoter element around -30 of transcription start
Csa2G435460	TATA-box	TATAAA	703	-	core promoter element around -30 of transcription start
Csa2G435460	TATA-box	TATAA	704	-	core promoter element around -30 of transcription start
Csa2G435460	TATA-box	TATA	705	+	core promoter element around -30 of transcription start
Csa2G435460	TATA-box	ATTATA	720	+	core promoter element around -30 of transcription start
Csa2G435460	TATA-box	TATAA	721	-	core promoter element around -30 of transcription start
Csa2G435460	TATA-box	TATA	722	+	core promoter element around -30 of transcription start
Csa2G435460	TATA-box	ATTATA	744	+	core promoter element around -30 of transcription start
Csa2G435460	TATA-box	TATATAA	745	-	core promoter element around -30 of transcription start
Csa2G435460	TATA-box	TATATA	746	+	core promoter element around -30 of transcription start
Csa2G435460	TATA-box	ATATAT	747	+	core promoter element around -30 of transcription start
Csa2G435460	TATA-box	TATA	748	+	core promoter element around -30 of transcription start
Csa2G435460	TATA-box	ATTATA	843	+	core promoter element around -30 of transcription start
Csa2G435460	TATA-box	TATAA	844	-	core promoter element around -30 of transcription start
Csa2G435460	TATA-box	TATA	845	+	core promoter element around -30 of transcription start
Csa2G435460	TATA-box	TATA	867	+	core promoter element around -30 of transcription start
Csa2G435460	TATA-box	ATTATA	909	+	core promoter element around -30 of transcription start
Csa2G435460	TATA-box	TATAA	910	-	core promoter element around -30 of transcription start
Csa2G435460	TATA-box	TATA	911	+	core promoter element around -30 of transcription start
Csa2G435460	TATA-box	TATA	919	+	core promoter element around -30 of transcription start
Csa2G435460	TATA-box	TATAAAA	1109	-	core promoter element around -30 of transcription start
Csa2G435460	TATA-box	TATAAA	1110	-	core promoter element around -30 of transcription start
Csa2G435460	TATA-box	TATAA	1111	-	core promoter element around -30 of transcription start
Csa2G435460	TATA-box	TATA	1112	-	core promoter element around -30 of transcription start
Csa2G435460	TATA-box	ATATAT	1152	-	core promoter element around -30 of transcription start
Csa2G435460	TATA-box	TATATA	1153	-	core promoter element around -30 of transcription start
Csa2G435460	TATA-box	ATATAA	1154	+	core promoter element around -30 of transcription start
Csa2G435460	TATA-box	TATA	1155	-	core promoter element around -30 of transcription start
Csa2G435460	TATA-box	ATTATA	1161	+	core promoter element around -30 of transcription start
Csa2G435460	TATA-box	TATAA	1162	-	core promoter element around -30 of transcription start
Csa2G435460	TATA-box	TATA	1163	-	core promoter element around -30 of transcription start
Csa2G435460	TATA-box	ATATAT	1248	-	core promoter element around -30 of transcription start
Csa2G435460	TATA-box	TATA	1249	-	core promoter element around -30 of transcription start
Csa2G435460	TATA-box	TATAAA	1255	-	core promoter element around -30 of transcription start
Csa2G435460	TATA-box	TATATAA	1256	-	core promoter element around -30 of transcription start
Csa2G435460	TATA-box	TATATA	1257	-	core promoter element around -30 of transcription start
Csa2G435460	TATA-box	TATA	1259	-	core promoter element around -30 of transcription start
Csa2G435460	TATA-box	TATA	1289	-	core promoter element around -30 of transcription start
Csa2G435460	TATA-box	TATA	1294	-	core promoter element around -30 of transcription start
Csa2G435460	TATA-box	taTATAAAg	1328	-	core promoter element around -30 of transcription start
Csa2G435460	TATA-box	TATAAA	1329	-	core promoter element around -30 of transcription start
Csa2G435460	TATA-box	TATATAA	1330	-	core promoter element around -30 of transcription start
Csa2G435460	TATA-box	TATATA	1331	-	core promoter element around -30 of transcription start
Csa2G435460	TATA-box	ATATAT	1332	-	core promoter element around -30 of transcription start
Csa2G435460	TATA-box	TATA	1333	-	core promoter element around -30 of transcription start
Csa2G435460	TATA-box	TATACA	1353	-	core promoter element around -30 of transcription start
Csa2G435460	TATA-box	TATA	1355	-	core promoter element around -30 of transcription start
Csa2G435460	TATA-box	ATATAT	1364	-	core promoter element around -30 of transcription start
Csa2G435460	TATA-box	TATA	1365	-	core promoter element around -30 of transcription start
Csa2G435460	TATA-box	ATATAA	1377	+	core promoter element around -30 of transcription start
Csa2G435460	TATA-box	TATA	1378	-	core promoter element around -30 of transcription start
Csa2G435460	TATA-box	TATAA	1404	-	core promoter element around -30 of transcription start
Csa2G435460	TATA-box	TATA	1405	-	core promoter element around -30 of transcription start
Csa2G435460	TATA-box	TATACA	1409	-	core promoter element around -30 of transcription start
Csa2G435460	TATA-box	TATA	1411	-	core promoter element around -30 of transcription start
Csa2G435460	TATA-box	TATA	1455	-	core promoter element around -30 of transcription start
Csa2G435460	TATA-box	TATA	1519	-	core promoter element around -30 of transcription start
Csa2G435460	TATA-box	TATAAAT	1622	-	core promoter element around -30 of transcription start
Csa2G435460	TATA-box	TATAAA	1623	-	core promoter element around -30 of transcription start
Csa2G435460	TATA-box	TATAA	1624	-	core promoter element around -30 of transcription start
Csa2G435460	TATA-box	TATA	1625	-	core promoter element around -30 of transcription start
Csa2G435460	O2-site	GATGATGTGG	1898	+	cis-acting regulatory element involved in zein metabolism regulation
Csa2G435460	TATA	TATAAAAT	867	+
Csa2G435460	TATA	TATAAAAT	1108	-
Csa2G435460	TATC-box	TATCCCA	1585	+	cis-acting element involved in gibberellin-responsiveness
Csa2G435460	MYB	CAACCA	672	+
Csa2G435460	MYB	CAACCA	1554	+
Csa2G435460	ERE	ATTTTAAA	330	+	ethylene-responsive element
Csa2G435460	ERE	ATTTTAAA	482	-	ethylene-responsive element
Csa2G435460	ERE	ATTTTAAA	488	+	ethylene-responsive element
Csa2G435460	ERE	ATTTTAAA	490	-	ethylene-responsive element
Csa2G435460	ERE	ATTTTAAA	615	+	ethylene-responsive element
Csa2G435460	ERE	ATTTTAAA	617	-	ethylene-responsive element
Csa2G435460	ERE	ATTTTAAA	647	-	ethylene-responsive element
Csa2G435460	ERE	ATTTTAAA	767	+	ethylene-responsive element
Csa2G435460	ERE	ATTTTAAA	1240	+	ethylene-responsive element
Csa2G435460	ERE	ATTTTAAA	1242	-	ethylene-responsive element
Csa3G172400	MYB-like sequence	TAACCA	213	-
Csa3G172400	MYB-like sequence	TAACCA	448	-
Csa3G172400	MYB-like sequence	TAACCA	1315	+
Csa3G172400	MYB-like sequence	TAACCA	1430	+
Csa3G172400	GCN4_motif	TGAGTCA	534	+	cis-regulatory element involved in endosperm expression
Csa3G172400	as-1	TGACG	981	+
Csa3G172400	as-1	TGACG	1668	+
Csa3G172400	as-1	TGACG	1979	+
Csa3G172400	CAT-box	GCCACT	490	+	cis-acting regulatory element related to meristem expression
Csa3G172400	P-box	CCTTTTG	1159	-	gibberellin-responsive element
Csa3G172400	ARE	AAACCA	1320	+	cis-acting regulatory element essential for the anaerobic induction
Csa3G172400	chs-CMA1a	TTACTTAA	308	+	part of a light responsive element
Csa3G172400	CAAT-box	CAAT	18	+
Csa3G172400	CAAT-box	CAAT	55	-
Csa3G172400	CAAT-box	CAAT	97	+
Csa3G172400	CAAT-box	CAAT	101	-
Csa3G172400	CAAT-box	CAAT	115	+
Csa3G172400	CAAT-box	CAAT	150	-
Csa3G172400	CAAT-box	CAAAT	160	+	common cis-acting element in promoter and enhancer regions
Csa3G172400	CAAT-box	CAAAT	188	-	common cis-acting element in promoter and enhancer regions
Csa3G172400	CAAT-box	CAAT	264	-
Csa3G172400	CAAT-box	CAAT	271	+
Csa3G172400	CAAT-box	CCAAT	486	-	common cis-acting element in promoter and enhancer regions
Csa3G172400	CAAT-box	CAAT	553	-
Csa3G172400	CAAT-box	CAAAT	597	-	common cis-acting element in promoter and enhancer regions
Csa3G172400	CAAT-box	CAAT	640	+
Csa3G172400	CAAT-box	CAAT	746	-
Csa3G172400	CAAT-box	CAAAT	825	-	common cis-acting element in promoter and enhancer regions
Csa3G172400	CAAT-box	CAAAT	837	+	common cis-acting element in promoter and enhancer regions
Csa3G172400	CAAT-box	CAAT	958	+
Csa3G172400	CAAT-box	CCAAT	1108	+	common cis-acting element in promoter and enhancer regions
Csa3G172400	CAAT-box	CAAT	1109	+
Csa3G172400	CAAT-box	CAAAT	1131	+	common cis-acting element in promoter and enhancer regions
Csa3G172400	CAAT-box	CAAT	1151	+
Csa3G172400	CAAT-box	CAAAT	1200	-	common cis-acting element in promoter and enhancer regions
Csa3G172400	CAAT-box	CAAAT	1365	-	common cis-acting element in promoter and enhancer regions
Csa3G172400	CAAT-box	CAAAT	1402	+	common cis-acting element in promoter and enhancer regions
Csa3G172400	CAAT-box	CAAAT	1494	+	common cis-acting element in promoter and enhancer regions
Csa3G172400	CAAT-box	CAAAT	1512	+	common cis-acting element in promoter and enhancer regions
Csa3G172400	CAAT-box	CCAAT	1542	+	common cis-acting element in promoter and enhancer regions
Csa3G172400	CAAT-box	CAAT	1543	+
Csa3G172400	CAAT-box	CAAAT	1599	-	common cis-acting element in promoter and enhancer regions
Csa3G172400	CAAT-box	CAAAT	1609	+	common cis-acting element in promoter and enhancer regions
Csa3G172400	CAAT-box	CAAT	1614	+
Csa3G172400	CAAT-box	CAAT	1630	-
Csa3G172400	CAAT-box	CAAAT	1653	+	common cis-acting element in promoter and enhancer regions
Csa3G172400	CAAT-box	CAAAT	1673	+	common cis-acting element in promoter and enhancer regions
Csa3G172400	CAAT-box	CAAT	1692	-
Csa3G172400	CAAT-box	CAAT	1767	+
Csa3G172400	CAAT-box	CCAAT	1779	-	common cis-acting element in promoter and enhancer regions
Csa3G172400	CAAT-box	CAAAT	1802	-	common cis-acting element in promoter and enhancer regions
Csa3G172400	CAAT-box	CCAAT	1865	+	common cis-acting element in promoter and enhancer regions
Csa3G172400	CAAT-box	CAAT	1866	+
Csa3G172400	CAAT-box	CAAT	1870	-
Csa3G172400	CAAT-box	CAAT	1887	+
Csa3G172400	CAAT-box	CCAAT	1918	+	common cis-acting element in promoter and enhancer regions
Csa3G172400	CAAT-box	CAAT	1919	+
Csa3G172400	TGACG-motif	TGACG	981	+	cis-acting regulatory element involved in the MeJA-responsiveness
Csa3G172400	TGACG-motif	TGACG	1668	+	cis-acting regulatory element involved in the MeJA-responsiveness
Csa3G172400	TGACG-motif	TGACG	1979	+	cis-acting regulatory element involved in the MeJA-responsiveness
Csa3G172400	TGA-element	AACGAC	230	+	auxin-responsive element
Csa3G172400	MYC	CATTTG	160	-
Csa3G172400	MYC	CATTTG	187	+
Csa3G172400	MYC	CATTTG	1402	-
Csa3G172400	MYC	CATTTG	1673	-
Csa3G172400	MYC	CATGTG	1946	-
Csa3G172400	AT~TATA-box	TATATA	240	+
Csa3G172400	AT~TATA-box	TATATA	242	+
Csa3G172400	AT~TATA-box	TATATAAA	464	-
Csa3G172400	AT~TATA-box	TATATA	466	+
Csa3G172400	AT~TATA-box	TATATA	1351	-
Csa3G172400	AT~TATA-box	TATATA	1452	-
Csa3G172400	AT~TATA-box	TATATA	1454	-
Csa3G172400	AT~TATA-box	TATATA	1456	-
Csa3G172400	AT~TATA-box	TATATA	1458	-
Csa3G172400	AT~TATA-box	TATATA	1460	-
Csa3G172400	AT~TATA-box	TATATA	1462	-
Csa3G172400	AT~TATA-box	TATATA	1464	-
Csa3G172400	AT~TATA-box	TATATA	1466	-
Csa3G172400	AT~TATA-box	TATATA	1468	-
Csa3G172400	AT~TATA-box	TATATA	1743	-
Csa3G172400	AT~TATA-box	TATATAAA	1750	-
Csa3G172400	AT~TATA-box	TATATA	1752	-
Csa3G172400	WRE3	CCACCT	1267	-
Csa3G172400	ATCT-motif	AATCTAATCC	899	+	part of a conserved DNA module involved in light responsiveness
Csa3G172400	GT1-motif	GGTTAA	449	+	light responsive element
Csa3G172400	Box 4	ATTAAT	731	+	part of a conserved DNA module involved in light responsiveness
Csa3G172400	Box 4	ATTAAT	742	+	part of a conserved DNA module involved in light responsiveness
Csa3G172400	Box 4	ATTAAT	1515	-	part of a conserved DNA module involved in light responsiveness
Csa3G172400	Box 4	ATTAAT	1686	-	part of a conserved DNA module involved in light responsiveness
Csa3G172400	Unnamed__4	CTCC	1923	-
Csa3G172400	TATA-box	TATAAAA	26	-	core promoter element around -30 of transcription start
Csa3G172400	TATA-box	TATAAA	27	-	core promoter element around -30 of transcription start
Csa3G172400	TATA-box	TATAA	28	-	core promoter element around -30 of transcription start
Csa3G172400	TATA-box	TATA	29	+	core promoter element around -30 of transcription start
Csa3G172400	TATA-box	TATA	36	+	core promoter element around -30 of transcription start
Csa3G172400	TATA-box	TACATAAA	66	-	core promoter element around -30 of transcription start
Csa3G172400	TATA-box	TATAAAA	179	-	core promoter element around -30 of transcription start
Csa3G172400	TATA-box	TATAAA	180	-	core promoter element around -30 of transcription start
Csa3G172400	TATA-box	TATAA	181	-	core promoter element around -30 of transcription start
Csa3G172400	TATA-box	TATA	182	+	core promoter element around -30 of transcription start
Csa3G172400	TATA-box	ATATAA	200	+	core promoter element around -30 of transcription start
Csa3G172400	TATA-box	TATA	201	+	core promoter element around -30 of transcription start
Csa3G172400	TATA-box	TATAA	225	-	core promoter element around -30 of transcription start
Csa3G172400	TATA-box	TATA	226	+	core promoter element around -30 of transcription start
Csa3G172400	TATA-box	TATATA	240	+	core promoter element around -30 of transcription start
Csa3G172400	TATA-box	ATATAT	241	+	core promoter element around -30 of transcription start
Csa3G172400	TATA-box	TATATA	242	+	core promoter element around -30 of transcription start
Csa3G172400	TATA-box	TATA	244	+	core promoter element around -30 of transcription start
Csa3G172400	TATA-box	TATTTAAA	346	+	core promoter element around -30 of transcription start
Csa3G172400	TATA-box	TATA	389	+	core promoter element around -30 of transcription start
Csa3G172400	TATA-box	ATTATA	436	+	core promoter element around -30 of transcription start
Csa3G172400	TATA-box	TATAA	437	-	core promoter element around -30 of transcription start
Csa3G172400	TATA-box	TATA	438	+	core promoter element around -30 of transcription start
Csa3G172400	TATA-box	taTATAAAtc	462	-	core promoter element around -30 of transcription start
Csa3G172400	TATA-box	taTATAAAg	463	-	core promoter element around -30 of transcription start
Csa3G172400	TATA-box	TATAAA	464	-	core promoter element around -30 of transcription start
Csa3G172400	TATA-box	TATATAA	465	-	core promoter element around -30 of transcription start
Csa3G172400	TATA-box	TATATA	466	+	core promoter element around -30 of transcription start
Csa3G172400	TATA-box	TATA	468	+	core promoter element around -30 of transcription start
Csa3G172400	TATA-box	TATAAAA	565	-	core promoter element around -30 of transcription start
Csa3G172400	TATA-box	TATAAA	566	-	core promoter element around -30 of transcription start
Csa3G172400	TATA-box	TATAA	567	-	core promoter element around -30 of transcription start
Csa3G172400	TATA-box	TATA	568	+	core promoter element around -30 of transcription start
Csa3G172400	TATA-box	TATAAGAA	655	-	core promoter element around -30 of transcription start
Csa3G172400	TATA-box	TATAA	658	-	core promoter element around -30 of transcription start
[truncated: 3,573 more rows]

## Sheet: Table S3
Table S3 The predicted conserved motifs of the CNL proteins in cucumber.
Motif	Sequence
Motif1	LPSSELKQCFLYCSNFPKDY
Motif2	LEDIAKEJVKKCGGLPLAAKVJGGALKFK
Motif3	MEDIGEKYFNILLSRSLFQDIVKBKR
Motif4	QMPPHLGRLTQLQTLSGFVVGFEKGCKIEELGPLKNLKGKLSLKNLERVK
Motif5	VKMHDLVHDLACAISSKZK
Motif6	LPNSIGKLKHLRYLDISNCSI
Motif7	JGIVGMGGVGKTTLAKEVFNH
Motif8	LPNAIFVENLVEIHLYHCERCEKLPMLGQLPNLKELEISYL
Motif9	WVEKLQDIVYEADDLLDELSYEDLRRKV
Motif10	FKKEELIQMWMAQGFIQPHZG
Motif11	TLSSHHLKKLSDDQCWSLFKESANANELPMTPE
Motif12	QLQHLTSLRFLSITNCDNJESLPEWLGNLTSLETLRJYNCK
Motif13	AEFLWTFAVQEVLKKVVKLAAEQIGLAWG
Motif14	SKEALLRELQKEMQGKRYFLVLDDVWNENKFLWBELKGCLL
Motif15	LPSEITIFPNLEELNIRGCPKLTKJPK
Motif16	FDETIWVCVSZPFDIKKILGQILDKLN
Motif17	VLEGLQPHKNLQSLRIENFAG
Motif18	SSKNPLIFRLKMAKKIKKITKKLEKHYCEASPLGLV
Motif19	KKLPDSIVSLYNLQTLKLGSC
Motif20	TGKSGSKIJVTTRSEEVAKIM

## Sheet: Table S4
Table S4 The orthologous CNL gene pairs between cucumber and other four species.
Cucumis sativus	Cucumis melo	Citrullus lanatus	Solanum lycopersicum	Glycine max
Csa2G012670	MELO3C004354.2.1	Cla97C02G042200.1
Csa2G014830	MELO3C031324.2.1	Cla97C02G042000.1
Csa2G075440	MELO3C008693.2.1	Cla97C11G216720.1
Csa2G096930	MELO3C008693.2.1
	MELO3C008572.2.1
Csa2G433370	MELO3C024717.2.1	Cla97C02G034260.1
Csa3G172400	MELO3C006780.2.1	Cla97C05G088820.1
Csa3G814390	MELO3C009695.2.1	Cla97C10G199670.1		GLYMA_19G139700
Csa3G814400				GLYMA_19G139400
Csa3G822360		Cla97C10G198730.1
Csa4G015840	MELO3C017700.2.1	Cla97C07G142810.1
	MELO3C017692.2.1
Csa4G016430	MELO3C017692.2.1
Csa4G638480	MELO3C016725.2.1	Cla97C05G101160.1	Solyc04g079420.3.1	GLYMA_14G079500
				GLYMA_17G245500
Csa5G165310	MELO3C005506.2.1	Cla97C01G004530.1
Csa5G647580	MELO3C022157.2.1
Csa6G490170				GLYMA_01G183400
				GLYMA_05G082500
	MELO3C016725.2.1		Solyc02g090380.3.1	GLYMA_11G058900
			Solyc04g079420.3.1	GLYMA_17G180100
Csa7G420890	MELO3C023580.2.1
	MELO3C027066.2.1
Csa7G425940		Cla97C09G166720.1

## Sheet: Table S5
Table S5 The RNA-seq data of tissue-specific expression of the CNL genes in cucumber.
Gene ID	Root (Log2RPKM)	Stem (Log2RPKM)	Leaf (Log2RPKM)	Male flower (Log2RPKM)	Female flower (Log2RPKM)	Ovary (Log2RPKM)	Tendril (Log2RPKM)
Csa5G266890	-4.32	-5.64	-5.64	-5.64	-5.64	-5.64	-5.64
Csa6G375730	-5.64	-5.64	-5.64	-5.64	-5.64	-5.64	-5.64
Csa5G647550	-2.84	-5.64	-3.32	-5.64	-5.64	-5.64	-5.64
Csa5G647580	-5.64	-5.64	-5.64	-5.64	-5.64	-5.64	-5.64
Csa4G015850	-1.03	-4.64	-1.47	-3.84	-2.84	-5.06	-5.64
Csa2G096930	-0.27	-5.06	-1.89	-5.06	-3.06	-5.64	-5.64
Csa2G403680	-0.84	-3.64	-2.06	-3.32	-2.56	-4.06	-5.64
Csa2G075440	0.87	-1.4	0.24	-1.29	-0.71	-2	-4.64
Csa4G016430	0.88	-1.15	0.15	-0.92	-0.81	-1.51	-3.47
Csa2G014830	3.85	-1.94	0.58	-1.79	-1.36	-2.12	-3.32
Csa2G433370	1.69	-2.06	0.19	-1.94	-1.4	-2.18	-3.18
Csa2G433340	2.88	-0.62	0.79	0.03	0.42	-0.81	-2.64
Csa3G684170	3.03	0.7	2.28	1.18	1.55	0.5	-2.25
Csa1G201260	0.86	-0.06	0.8	0	0.4	-0.42	-1.47
Csa4G016460	2.52	1.24	2.3	1.47	1.51	0.43	-0.81
Csa3G172400	3.09	1.12	2.3	1.62	1.85	0.8	-0.81
Csa5G647590	3.17	0.82	3.08	1.38	1.78	0.21	-0.6
Csa2G435460	2.58	1.35	2.32	1.61	2.26	1.34	0.37
Csa3G822360	3.4	1.79	2.91	2.1	2.26	1.55	0.38
Csa7G239020	2.81	0.99	2.31	1.21	1.93	0.96	0.49
Csa4G638480	4.5	1.55	3.36	2.19	2.95	1.37	0.6
Csa4G016360	2.94	1.11	2.33	1.21	1.87	0.86	0.66
Csa5G165310	2.86	1.46	2.69	2.05	2.38	1.21	0.67
Csa7G425940	3.74	2.43	3.23	2.67	3.16	2.4	1
Csa4G015840	2.78	1.41	2.05	1.46	1.61	1.21	1.01
Csa3G814400	3.31	2.74	3.17	2.82	3.1	2.43	1.29
Csa3G815400	3	1.66	2.96	2.49	2.71	1.61	1.35
Csa7G420890	6.23	2.32	6	3.11	4.84	2.09	1.65
Csa3G814390	3.9	3.23	3.86	3.44	3.58	2.81	2.51
Csa2G012670	5.57	3.48	4.23	3.7	4	3.18	2.64
Csa6G490170	3.83	3.32	3.75	3.37	3.46	3.19	2.94
Csa2G008000	-0.07	-0.38	-0.6	-0.36	-1.6	-0.4	-0.15
Csa2G074130	-2.56	-5.06	-5.06	-5.06	-5.06	-5.06	-3.06

## Sheet: Table S6
Table S6 The RNA-seq data of the CNL genes expression responding to downy mildew in cucumber.
Gene ID	0hpi (Log2RPKM)	6hpi (Log2RPKM)	24hpi (Log2RPKM)
Csa2G433370	-6.06	-6.06	-6.06
Csa6G375730	-6.06	-6.06	-6.06
Csa5G647580	-6.06	-6.06	-6.06
Csa5G647550	-6.06	-6.06	-6.06
Csa5G266890	-6.06	-6.06	-6.06
Csa2G096930	-6.06	-6.06	-2
Csa2G403680	-5.32	-5.32	-2.79
Csa4G015850	-4.47	-4.06	-3.47
Csa4G016430	-3.74	-3.64	-2.12
Csa4G016460	-2.84	-2.29	-1.1
Csa3G172400	-1.32	-0.48	-0.42
Csa2G014830	-1.27	-0.56	-0.01
Csa5G647590	-1.03	-0.51	0.97
Csa2G433340	-0.93	-0.08	2.01
Csa3G814400	-0.7	0.01	0.76
Csa7G420890	-0.23	0.2	2.19
Csa4G015840	-0.01	0.67	1.42
Csa2G435460	0.39	0.76	1.4
Csa3G684170	0.48	0.75	0.99
Csa4G016360	0.58	1.27	1.66
Csa3G822360	0.97	1.88	2.3
Csa7G239020	1.47	2.07	2.43
Csa6G490170	1.59	2.13	2.38
Csa1G201260	1.63	2.03	2.24
Csa3G815400	1.76	1.87	2.1
Csa3G814390	1.92	2.21	2.67
Csa2G075440	2.04	3.42	3.59
Csa5G165310	2.27	2.62	3.76
Csa2G012670	3.3	3.33	4.98
Csa7G425940	3.48	3.97	4.21
Csa4G638480	3.77	4.04	4.64
Csa2G074130	-4.84	-3.74	-3.47
Csa2G008000	-2.32	-2.22	-0.55

## Sheet: Table S7
Table S7 The RNA-seq data of the CNL genes expression responding to powdery mildew in cucumber.
Gene ID	D8_CT (Log2RPKM)	D8_PM (Log2RPKM)	SSL508-28_CT (Log2RPKM)	SSL508-28_PM (Log2RPKM)
Csa5G647550	-6.64	-6.64	-6.64	-6.64
Csa5G266890	-6.64	-6.64	-6.64	-6.64
Csa5G647580	-6.64	-6.64	-6.64	-6.64
Csa6G375730	-6.64	-6.64	-6.64	-6.64
Csa2G433370	-6.64	-6.64	-6.64	-5.64
Csa3G814400	-6.64	-5.06	-4.32	-3.64
Csa2G096930	-3.84	-3.84	-3.64	-2.84
Csa3G814390	-3.32	-3.06	-1.6	-0.76
Csa2G403680	-2.32	-2.18	-2.18	-0.97
Csa5G647590	-0.86	-0.74	-0.49	0.3
Csa4G015850	-0.74	0.03	0.32	1.09
Csa2G433340	-0.47	-0.01	0.61	0.75
Csa1G201260	-0.45	-0.32	-0.03	0.04
Csa2G014830	0.04	0.24	0.59	0.82
Csa4G016430	0.08	0.41	1.53	1.72
Csa4G015840	0.41	0.58	0.82	0.96
Csa3G684170	0.77	1.29	1.49	2.61
Csa3G815400	0.84	0.86	1.07	1.28
Csa4G016360	1.03	1.68	1.83	2.77
Csa2G075440	1.14	1.63	1.99	2.14
Csa4G638480	1.29	1.48	1.75	1.86
Csa3G172400	1.36	2.89	2.99	3.53
Csa2G435460	1.77	2.54	2.66	4.43
Csa5G165310	1.81	1.84	1.92	2.38
Csa6G490170	2.08	2.21	2.37	2.64
Csa4G016460	2.37	2.73	3.86	4.19
Csa3G822360	2.5	2.53	2.6	2.96
Csa7G239020	2.58	3.12	3.13	3.33
Csa7G425940	2.97	3.34	3.45	3.58
Csa2G012670	3.31	3.86	4.02	4.45
Csa7G420890	3.56	4.09	4.9	5.51
Csa2G074130	-3.47	-5.06	-3.64	-3.84
Csa2G008000	-0.92	-1.36	-1.03	-1.18

## Sheet: Table S8
Table S8 The RNA-seq data of the CNL genes expression responding to salt stress in cucumber.
Gene ID	Control (Log2RPKM)	NaCl (Log2RPKM)
Csa6G375730	-8.38	-6.27
Csa2G403680	-8.38	1.13
Csa4G015850	-6.64	-3.32
Csa5G647580	-4.92	-3.47
Csa5G266890	-4.92	-3.28
Csa3G822360	-4.41	-3.52
Csa2G433340	-4.06	-2.34
Csa2G433370	-3.02	-0.63
Csa5G647550	-2.67	-0.49
Csa5G165310	-1.94	2.16
Csa5G647590	-1.84	0.91
Csa4G016430	-1.66	3.55
Csa1G201260	-1.61	1.8
Csa4G015840	-1.18	0.97
Csa7G239020	-1.02	-0.2
Csa4G638480	-0.63	0.08
Csa2G014830	-0.42	0.08
Csa3G684170	-0.22	4.93
Csa4G016360	0.3	2.75
Csa2G075440	0.39	1.16
Csa2G096930	0.78	1.42
Csa3G172400	0.95	1.34
Csa3G814400	1.2	3.19
Csa4G016460	1.25	4.59
Csa3G815400	1.32	3.31
Csa6G490170	1.42	2.81
Csa7G420890	1.61	3.43
Csa7G425940	1.63	2.87
Csa2G435460	2.03	4.31
Csa3G814390	2.21	2.89
Csa2G012670	3.5	8.4
Csa2G008000	-7.16	-1.98
Csa2G074130	-0.19	-0.11

## Sheet: Table S9
Table S9 The RNA-seq data of the CNL genes expression responding to low-temperature stress in cucumber.
Gene ID	0h (Log2RPKM)	2h (Log2RPKM)	6h (Log2RPKM)	12h (Log2RPKM)
Csa5G266890	-8.38	-8.38	-8.38	-8.38
Csa5G647550	-8.38	-5.64	-8.38	-5.44
Csa2G433370	-8.38	-8.38	-8.38	-8.38
Csa5G647580	-8.38	-8.38	-8.38	-8.38
Csa6G375730	-5.64	-5.44	-5.44	-5.21
Csa2G403680	-3.15	-2.3	-2.42	-2.27
Csa4G015850	-2.5	-2.32	-2.42	-2.1
Csa5G647590	-1.59	-0.92	-0.96	-0.79
Csa2G433340	-1.28	-0.01	-1.14	0.24
Csa2G096930	-0.67	-0.15	-0.43	-0.09
Csa4G015840	-0.25	1.02	0.02	1.09
Csa3G815400	0.43	0.66	0.5	1.01
Csa3G814400	0.92	1.08	1.04	1.48
Csa3G814390	0.94	2.03	1.33	2.04
Csa1G201260	0.99	1.02	1.01	1.09
Csa2G014830	1.4	1.72	1.57	1.86
Csa5G165310	1.53	3.02	2.23	3.21
Csa4G016360	1.55	1.81	1.65	1.85
Csa7G420890	1.59	2.48	2.07	2.71
Csa6G490170	1.65	2.39	1.94	2.99
Csa3G172400	1.94	2.26	2.01	3.16
Csa3G684170	2.51	2.7	2.56	3.3
Csa4G016430	2.77	3.02	2.89	3.2
Csa2G075440	2.86	3.65	3.11	3.89
Csa3G822360	3.11	4.25	3.79	4.51
Csa4G016460	3.35	3.74	3.66	4.1
Csa7G239020	3.65	3.78	3.75	3.94
Csa4G638480	3.8	4.6	4.31	4.7
Csa2G012670	3.8	4.01	3.87	4.23
Csa7G425940	3.95	4.13	4.01	4.16
Csa2G435460	4.01	4.19	4.05	4.94
Csa2G074130	-1.69	-1.47	-1.87	-1.82
Csa2G008000	0.41	0.83	-0.36	-0.16

## Sheet: Table S10
Table S10 The information of the predicted binding site of CNL genes targeted by miRNA in cucumber
Target_Acc.	miRNA_Acc.	miRNA_start	miRNA_end	Target_start	Target_end	miRNA_aligned_fragment	Alignment	Target_aligned_fragment	Inhibition
Csa1M201260.1	gma-miR2118a-3p	1	21	741	761	UUGCCGAUUCCACCCAUUCCU	:: :::::::: .:.:: ::	UGGUAUGGGUGGUGUUGGAAA	Cleavage
	ath-miR396b-5p	1	20	1531	1550	GAUUUUACGAAAUUGUGGAA	:::::.::::.: .::::	GUCCACGAUUUUGCGAAAUA	Cleavage
	vvi-miR396b	1	19	1531	1549	AUUUUACGAAAUUGUGGAA	:::::.::::.: .::::	GUCCACGAUUUUGCGAAAU	Cleavage
	sbi-miR172b	1	20	740	759	UCUAACAUCAUCCAGAUUCC	: ..: :::.::.::::.::	GUGGUAUGGGUGGUGUUGGA	Cleavage
	osa-miR5083	1	20	1498	1517	AGACUACAAUUAUCUGAUCA	::::::::.:::::. ::	GGAUCAGAUGAUUGUGUUCA	Cleavage
	ghr-miRNA482d.2	1	22	740	761	UUUCCAAUUCCUCCCAUUCCAC	:::: ::::: :: .:::::::	GUGGUAUGGGUGGUGUUGGAAA	Cleavage
	ghr-miRNA482e.2	1	22	740	761	UUGCCGAUUCCACCCAUGCCUA	::.:::::::: .:.:: ::	GUGGUAUGGGUGGUGUUGGAAA	Cleavage
Csa2M008000.1	ghr-miRNA482b.2	1	22	1851	1872	UUGCCUACUCCACCCAUGCCAC	:: :::::::.::::.	ACACUUUGUGUGGAGUGGGCAG	Cleavage
Csa2M014830.1	ath-miR390a-5p	1	21	2047	2067	AAGCUCAGGAGGGAUAGCGCC	.:::: .:.:.:::::::	AAUGCUAGUCUUUCUGAGCUA	Cleavage
	gma-miR390b-5p	1	21	2047	2067	AAGCUCAGGAGGGAUAGCACC	::::: .:.:.:::::::	AAUGCUAGUCUUUCUGAGCUA	Cleavage
	cca-miR390	1	21	2047	2067	AAGCUCAGGAGGGAUAGCGUC	:.:::: .:.:.:::::::	AAUGCUAGUCUUUCUGAGCUA	Cleavage
	csi-miR159a-5p	1	20	349	368	CUUUUGGUCUCAAGAAGCUU	.:: :::::::::. ::::	GAGGUUCUUGAGAUGAAAAA	Cleavage
	ath-miR156i	1	19	707	725	CUCGCUCUUUCUUCUAUUA	::::::::.:::.:: :	CAAUAGAAGGAAGGGCUAC	Cleavage
	gma-miR2118a-3p	1	21	534	554	UUGCCGAUUCCACCCAUUCCU	::.::::: :: .:.:::::	UGGGAUGGGGGGUGUUGGCAA	Cleavage
	gma-miR390e	1	20	2047	2066	AGCUCAGGAGGGAUAGCGCC	.:::: .:.:.:::::::	AAUGCUAGUCUUUCUGAGCU	Cleavage
	ppt-miR390c-5p	1	21	2047	2067	GAGCUCAGGAGGGAUAGCGCC	.:::: .:.:.:::::::	AAUGCUAGUCUUUCUGAGCUA	Cleavage
	pvu-miR2118	1	22	533	554	UUGCCGAUUCCACCCAUUCCUA	::.::::: :: .:.:::::	AUGGGAUGGGGGGUGUUGGCAA	Cleavage
	ghr-miRNA482d.2	1	22	533	554	UUUCCAAUUCCUCCCAUUCCAC	:::.:::::.:: .:::: ::	AUGGGAUGGGGGGUGUUGGCAA	Cleavage
	ghr-miRNA482e.2	1	22	533	554	UUGCCGAUUCCACCCAUGCCUA	:: ::::: :: .:.:::::	AUGGGAUGGGGGGUGUUGGCAA	Cleavage
Csa2M074130.1	zma-miR164h-5p	1	21	300	319	UGGAGAAGCAGGGCACGUGUG	..:::: :::: ::::::::	AGUACGUACCCU-CUUCUCCA	Cleavage
	ath-miR414	1	21	2065	2085	UAAAAUUGAUGAUGAAGAUGA	::::::::: :::::::	GUUUCUUCAUCAACAAUUUUU	Cleavage
	zma-miR396g-3p	1	22	397	418	UCUUACAAAACUUUACUUGAAC	::::: : :. :::::::::	AUUCAAUUUAGCUUUUGUAAGC	Translation
	ath-miR164a	1	21	300	319	UGGAGAAGCAGGGCACGUGCA	:.:::: :::: ::::::::	AGUACGUACCCU-CUUCUCCA	Cleavage
	ath-miR164c-5p	1	21	300	319	UGGAGAAGCAGGGCACGUGCG	:.:::: :::: ::::::::	AGUACGUACCCU-CUUCUCCA	Cleavage
	gma-miR164b	1	20	301	319	UGGAGAAGCAGGGCACGUGC	:.:::: :::: ::::::::	GUACGUACCCU-CUUCUCCA	Cleavage
	osa-miR164c	1	21	300	319	UGGAGAAGCAGGGUACGUGCA	:.::::::::: ::::::::	AGUACGUACCCU-CUUCUCCA	Cleavage
	osa-miR164d	1	21	300	319	UGGAGAAGCAGGGCACGUGCU	::.:::: :::: ::::::::	AGUACGUACCCU-CUUCUCCA	Cleavage
	zma-miR164h-5p	1	21	300	319	UGGAGAAGCAGGGCACGUGUG	..:::: :::: ::::::::	AGUACGUACCCU-CUUCUCCA	Cleavage
Csa2M075440.1	pab-miR396a-3p	1	20	133	152	UUUUCCACAAGUUUCUUGAA	::::::.:: :::::::	GGCAAGAAGCUGGUGGAAAC	Cleavage
	pab-miR396a-3p	1	20	133	152	UUUUCCACAAGUUUCUUGAA	::::::.:: :::::::	GGCAAGAAGCUGGUGGAAAC	Cleavage
	ptc-miR396e-3p	1	20	133	152	UUUUCCACAAGUUUCUUGAA	::::::.:: :::::::	GGCAAGAAGCUGGUGGAAAC	Cleavage
	ptc-miR396e-3p	1	20	133	152	UUUUCCACAAGUUUCUUGAA	::::::.:: :::::::	GGCAAGAAGCUGGUGGAAAC	Cleavage
	sbi-miR172b	1	20	767	786	UCUAACAUCAUCCAGAUUCC	:. :.::::::::::: :.	UGGUUUUGGAUGAUGUUUGG	Cleavage
	stu-miR172c-3p	1	19	767	785	CUAACAUCAUCCAGAUUCC	:. :.::::::::::: :	UGGUUUUGGAUGAUGUUUG	Cleavage
	ath-miR172a	1	21	767	787	AUCUAACAUCAUCCAGAUUCC	:. :.::::::::::: :.	UGGUUUUGGAUGAUGUUUGGA	Cleavage
	ath-miR172e-3p	1	21	767	787	AUCUAACAUCAUCCAGAUUCC	:. :.::::::::::: :.	UGGUUUUGGAUGAUGUUUGGA	Cleavage
	ath-miR414	1	21	3621	3641	UCAUCUUCAUCAUCAUCGUCA	:::::::. ::::.::::::	AGACGAUGGAGAUGGAGAUGA	Cleavage
	csi-miR156i-5p	1	21	902	922	UUGACAGAAGAUAGAUAGCAC	:::: :: :::::::::	UAUAUAUCAAUAUUCUGUCAA	Translation
	vca-miR166a-5p	1	21	2025	2045	GGAAUGUUGUCUGGUUCGAAA	:: .::::.::::::: : ::	UUCUGAACUAGACAACCUGCC	Cleavage
	ghr-miRNA482d.2	1	22	536	557	UUUCCAAUUCCUCCCAUUCCAC	:::.:::: .:::.::::.::	AUGGGAUGGCGGGAGUUGGGAA	Cleavage
	ghr-miRNA482d	1	22	538	559	UCUUUCCAAUUCCUCCCAUUCC	::.:::: .:::.::::.:: :	GGGAUGGCGGGAGUUGGGAAAA	Cleavage
	ghr-miRNA482d	1	22	3858	3879	UCUUUCCAAUUCCUCCCAUUCC	:::.:::.:: ::::::	ACUGAGGGGGGAGUUCGAAAGA	Cleavage
	ghr-miRNA482a	1	22	538	559	UCUUUCCUACUCCUCCCAUACC	:: :::: .::::: ::.:: :	GGGAUGGCGGGAGUUGGGAAAA	Cleavage
	ghr-miRNA482a	1	22	3858	3879	UCUUUCCUACUCCUCCCAUACC	:. :::.::::: ::::::	ACUGAGGGGGGAGUUCGAAAGA	Cleavage
	ghr-miRNA482c	1	22	538	559	UCUUUCCUACUCCUCCCAUUCC	::.:::: .::::: ::.:: :	GGGAUGGCGGGAGUUGGGAAAA	Cleavage
Csa2M096930.1	vvi-miR845c	1	21	2279	2299	AGGCUCUGAUACCAAUUGAUG	::::::::::. ::.:..:	GAUCAAUUGGUGCAAGGGUUU	Cleavage
	csi-miR1515a	1	22	1433	1454	UCAUUUUUGCGUGCAAUGAUCC	:: ::::::. .:::.::::	UAAUAAUUGCAUCUAAAGAUGA	Translation
	vca-miR166a-5p	1	22	2110	2131	UUUCUGAACUAGACAACCUGCC	::::: :.:: ::..::::	UCAAGGUUUUUUAAUUUGGAAA	Cleavage
	gma-miR2118a-3p	1	21	525	545	UUGCCGAUUCCACCCAUUCCU	::.::::: :: .:.:::::	CGGGAUGGGAGGUGUUGGCAA	Cleavage
	pab-miR397j	1	21	480	500	UCAUCAUUGAGUGCAGCAUUG	:: :::::::::.: :::::	CAUUGCUGCACUUAUGGAUGA	Cleavage
	pvu-miR2118	1	22	524	545	UUGCCGAUUCCACCCAUUCCUA	::.::::: :: .:.:::::	ACGGGAUGGGAGGUGUUGGCAA	Cleavage
	ghr-miRNA482d.2	1	22	524	545	UUUCCAAUUCCUCCCAUUCCAC	::.:::::::: .:::: ::	ACGGGAUGGGAGGUGUUGGCAA	Cleavage
	ghr-miRNA482e.2	1	22	524	545	UUGCCGAUUCCACCCAUGCCUA	:: ::::: :: .:.:::::	ACGGGAUGGGAGGUGUUGGCAA	Cleavage
Csa2M403680.1	ghr-miRNA482d.2	1	22	530	551	UUUCCAAUUCCUCCCAUUCCAC	::.:::::.:: .:::: ::	ACGGGAUGGGGGGUGUUGGUAA	Cleavage
	aly-miR172e-3p	1	20	1839	1858	GAAUCUUGAUGAUGCUGCAU	:: .: ::::::: ::::::	AUCUAACAUCAUCCAGAUUC	Cleavage
	ath-miR172e-3p	1	21	1839	1859	GGAAUCUUGAUGAUGCUGCAU	:: .: ::::::: :::::::	AUCUAACAUCAUCCAGAUUCC	Cleavage
	ath-miR858b	1	21	1601	1621	UUCGUUGUCUGUUCGACCUUG	.:::::.:.:..:::::.:.	UAAGGUUGGAUGGACAAUGGU	Cleavage
	atr-miR8577	1	24	3718	3741	AAAAGGCUCAGAUGAUGAUGAUGA	:.: ..:::::::: : :.:::::	UUAGUGUCAUCAUCGGUGUCUUUU	Translation
	ath-miR172a	1	21	1839	1859	AGAAUCUUGAUGAUGCUGCAU	:: .: ::::::: ::::::	AUCUAACAUCAUCCAGAUUCC	Cleavage
	csi-miR1515a	1	22	1439	1460	UCAUUUUUGCGUGCAAUGAUCC	:.:::::.. .::.:::::	UAUUUAUUGCGUCUAAGAAUGA	Translation
	cca-miR390	1	21	2029	2049	AAGCUCAGGAGGGAUAGCGUC	:.:::: .:.:.: ::::::	AAUGCUAGUCUUUCCGAGCUU	Cleavage
	gma-miR2118a-3p	1	21	531	551	UUGCCGAUUCCACCCAUUCCU	::.::::: :: .:.::.::	CGGGAUGGGGGGUGUUGGUAA	Cleavage
	ppe-miR858	1	21	1601	1621	CUCGUUGUCUGUUCGACCUUG	.:::::.:.:..:::::.:.	UAAGGUUGGAUGGACAAUGGU	Cleavage
	sbi-miR172b	1	20	1840	1859	GGAAUCUUGAUGAUGCUGCA	: .: ::::::: :::::::	UCUAACAUCAUCCAGAUUCC	Cleavage
	pvu-miR2118	1	22	530	551	UUGCCGAUUCCACCCAUUCCUA	::.::::: :: .:.::.::	ACGGGAUGGGGGGUGUUGGUAA	Cleavage
Csa2M433340.1	fve-miR482c	1	22	589	610	UCUUUCCUAUUCCUCCCAUCCC	:: ::::: ::: ::::::: :	GGAAUGGGUGGAUUAGGAAAAA	Translation
	ghr-miRNA482d.2	1	22	2485	2506	UUUCCAAUUCCUCCCAUUCCAC	:::::::: ::: :::.::	GGAGAAUGGGAAGAAGUGGGAA	Translation
	ghr-miRNA482a	1	22	589	610	UCUUUCCUACUCCUCCCAUACC	:: ::::: ::: ::::::: :	GGAAUGGGUGGAUUAGGAAAAA	Translation
	ghr-miRNA482b.2	1	22	587	608	UUGCCUACUCCACCCAUGCCAC	::: ::::::::: :::: ::	UUGGAAUGGGUGGAUUAGGAAA	Cleavage
	ghr-miRNA482c	1	22	589	610	UCUUUCCUACUCCUCCCAUUCC	:::::::: ::: ::::::: :	GGAAUGGGUGGAUUAGGAAAAA	Translation
	ghr-miRNA482d	1	22	2487	2508	UCUUUCCAAUUCCUCCCAUUCC	:::::::: ::: :::.:::	AGAAUGGGAAGAAGUGGGAAGU	Cleavage
Csa2M433370.1	tae-miR395b	1	20	1898	1917	UGAAGUGUUUGGGGGAACUC	.:::::. ::::::.::.	UGGUUCCUGCAAACAUUUUU	Cleavage
	ghr-miRNA482d.2	1	22	497	518	UUUCCAAUUCCUCCCAUUCCAC	::: :::: ::: .:::::::	AUGGUAUGGCAGGUGUUGGAAA	Cleavage
Csa2M435460.1	ath-miR169a-5p	1	21	1142	1162	CAGCCAAGGAUGACUUGCCGA	::::::.: :: :::.::	CAUGCAAGUUACCCAUGGUUG	Translation
	ath-miR169b-5p	1	21	1142	1162	CAGCCAAGGAUGACUUGCCGG	::::::.: :: :::.::	CAUGCAAGUUACCCAUGGUUG	Translation
	gma-miR169u	1	21	1142	1162	CAGCCAAGGAUGACUUGCCGU	::::::.: :: :::.::	CAUGCAAGUUACCCAUGGUUG	Translation
	gma-miR169v	1	19	1144	1162	CAGCCAAGGAUGACUUGCC	::::::.: :: :::.::	UGCAAGUUACCCAUGGUUG	Translation
	pab-miR3699	1	21	1349	1369	GACAGAAGAUAGACUUUGGUC	:::.:::::::. :.: ::	UUCCAGAGUCUAUUGUUUCUC	Cleavage
	ptc-miR169s	1	21	1143	1163	UCAGCCAAGGAUGACUUGCCG	::::::.: :: :::.:::	AUGCAAGUUACCCAUGGUUGA	Translation
Csa3M172400.1	cme-miR477b	1	20	2264	2283	CUCUCCCUCAAAGGCUUCUG	::::::::: ::::::	UUGAAGCCUUUAUGGGAGAA	Cleavage
	csi-miR156d-5p	1	20	1656	1675	UGACAGAAGAUAGAGAGCGC	:::.:::::::.::. : .:	GCGUUCUCUAUUUUUGGAUA	Cleavage
	gma-miR156g	1	20	1654	1673	ACAGAAGAUAGAGAGCACAG	.:: :.:::::::.::. :	UUGCGUUCUCUAUUUUUGGA	Cleavage
	pta-miR156b	1	20	1653	1672	CAGAAGAUAGAGAGCACAAC	:::: :.:::::::.::. :	GUUGCGUUCUCUAUUUUUGG	Cleavage
	ghr-miRNA482d	1	22	595	616	UCUUUCCAAUUCCUCCCAUUCC	:::::::: :: :::::::::	GGAAUGGGUGGUCUUGGAAAGA	Translation
Csa3M684170.1	fve-miR482c	1	22	755	776	UCUUUCCUAUUCCUCCCAUCCC	::::: :::.:::: ::.::	CUGAUGGAAGGGAUAGCAAGGA	Cleavage
	fve-miR482c	1	22	592	613	UCUUUCCUAUUCCUCCCAUCCC	:: ::::: ::: ::::::: :	GGUAUGGGUGGAUUAGGAAAAA	Translation
	mtr-miR395h	1	21	1293	1313	AUGAAGUGUUUGGGGGAACUU	:: ::..:::::: ::::..:	AAUUUUUCCCAAAGACUUUGU	Cleavage
	ghr-miRNA482b.2	1	22	590	611	UUGCCUACUCCACCCAUGCCAC	:::.::::::::: :::: ::	UUGGUAUGGGUGGAUUAGGAAA	Cleavage
	ghr-miRNA482a	1	22	592	613	UCUUUCCUACUCCUCCCAUACC	:::::::: ::: ::::::: :	GGUAUGGGUGGAUUAGGAAAAA	Translation
	ghr-miRNA482c	1	22	592	613	UCUUUCCUACUCCUCCCAUUCC	:: ::::: ::: ::::::: :	GGUAUGGGUGGAUUAGGAAAAA	Translation
	ghr-miRNA482a	1	22	755	776	UCUUUCCUACUCCUCCCAUACC	:::: :::. ::: ::.::	CUGAUGGAAGGGAUAGCAAGGA	Translation
	ghr-miRNA482c	1	22	755	776	UCUUUCCUACUCCUCCCAUUCC	.:::: :::. ::: ::.::	CUGAUGGAAGGGAUAGCAAGGA	Translation
Csa3M815400.1	aof-miR393a	1	22	95	116	UCCAAAGGGAUCGCAUUGAUUC	:.:: :::.:.:.::::::	GCCUUAAAGCGGUUCUUUUGGA	Cleavage
	ata-miR393-5p	1	21	97	117	UUCCAAAGGGAUCGCAUUGAU	:.:: :::.:.:.::::::	CUUAAAGCGGUUCUUUUGGAU	Cleavage
	ath-miR393a-5p	1	22	95	116	UCCAAAGGGAUCGCAUUGAUCC	:.:: :::.:.:.::::::	GCCUUAAAGCGGUUCUUUUGGA	Cleavage
	bdi-miR845	1	21	979	999	UGCUCUGAUACCAAUUGUUGG	:...:.: ::::. :::::.:	CUGGCGAAUGGUGACAGAGUA	Cleavage
	ppe-miR393a	1	21	98	118	CAUCCAAAGGGAUCGCAUUGA	:.:: :::.:.:.::::::::	UUAAAGCGGUUCUUUUGGAUG	Cleavage
	osa-miR393a	1	21	96	116	UCCAAAGGGAUCGCAUUGAUC	:.:: :::.:.:.::::::	CCUUAAAGCGGUUCUUUUGGA	Cleavage
Csa3M822360.1	ath-miR395a	1	20	518	537	AAGUUCCUCCAAAGCUUCAA	:::::.::::::: ::::	CUGAAGUUUUGGAGCUACUU	Cleavage
	mtr-miR395h	1	20	518	537	AAGUUCCUCCAAAGCUUCAA	:::::.::::::: ::::	CUGAAGUUUUGGAGCUACUU	Cleavage
	osa-miR395b	1	20	518	537	AAGUUCCUCCAAAGCUUCAA	:::::.::::::: ::::	CUGAAGUUUUGGAGCUACUU	Cleavage
	tae-miR395b	1	19	519	537	AAGUUCCUCCAAAGCUUCA	:::::.::::::: ::::	UGAAGUUUUGGAGCUACUU	Cleavage
	gma-miR395d	1	20	519	538	CAAGUUCCUCCAAAGCUUCA	:::::.::::::: ::::	UGAAGUUUUGGAGCUACUUA	Cleavage
	zma-miR168b-3p	1	21	2594	2614	UUUAUUUAAGGCAAUGGCGGG	..:::::: ::::.::::	GUUGCCAUUCCCUUGAAUAUU	Cleavage
	zma-miR168b-3p	1	21	2969	2989	UUUAUUUAAGGCAAUGGCGGG	:. :.:::::.::::.: .:	GCUCCUAUUGCUUUAAGUUGA	Cleavage
	ath-miR157c-3p	1	21	2374	2394	GCUCUCUAUACUUCUGUCACC	::: ::::::::::.::	AGUGUGAGAAGUAUAGGGAAU	Cleavage
	gma-miR2118a-3p	1	21	591	611	UUGCCGAUUCCACCCAUUCCU	::::::::::: :.:::::	UGGAAUGGGUGGUCUUGGCAA	Cleavage
	pvu-miR2118	1	22	590	611	UUGCCGAUUCCACCCAUUCCUA	: ::::::::::: :.:::::	UUGGAAUGGGUGGUCUUGGCAA	Cleavage
	ghr-miRNA482e.2	1	22	590	611	UUGCCGAUUCCACCCAUGCCUA	: :: :::::::: :.:::::	UUGGAAUGGGUGGUCUUGGCAA	Cleavage
Csa4M015840.1	aly-miR169n-5p	1	21	602	622	UAGCCAAAGAUGACUUGCCUG	.::: ::: :: :::::::::	UAGGAAAGACAGCUUUGGCUA	Translation
	aqc-miR171f	1	21	583	603	UAAUUGAGCCGUGCCAAUAUC	:.::::::.:: : .::::	AUUGUUGGCAUGGGUGGAUUA	Cleavage
	bdi-miR169m	1	20	603	622	UAGCCAAGGAUGACUUGCCG	:: ::: :: :.:::::::	AGGAAAGACAGCUUUGGCUA	Translation
	fve-miR482c	1	22	589	610	UCUUUCCUAUUCCUCCCAUCCC	:: ::::: ::: :::::::::	GGCAUGGGUGGAUUAGGAAAGA	Translation
	gma-miR2118a-3p	1	21	1113	1133	UUGCCGAUUCCACCCAUUCCU	:: .::::: ::::::: .::	AGUGAUGGGAGGAAUCGUUAA	Cleavage
	lus-miR172j	1	21	651	671	GCAGCAUCAUCAAGAUUCCCA	::::::.::::: . ::::.	GGGGAAUUUUGAUAGAGCUGU	Cleavage
	htu-miR171a	1	20	584	603	UGAUUGAGCCGUGCCAAUAU	:.::::::.:: : .::.:	UUGUUGGCAUGGGUGGAUUA	Cleavage
	mtr-miR171c	1	21	583	603	UGAUUGAGCCGUGCCAAUAUU	: :.::::::.:: : .::.:	AUUGUUGGCAUGGGUGGAUUA	Cleavage
	osa-miR166h-5p	1	21	3222	3242	GGAAUGUUGGCUGGCUCGAGG	:.:.:::: .:. ::::::.:	CUUUGAGCGGGUAAACAUUUC	Cleavage
	osa-miR169e	1	21	602	622	UAGCCAAGGAUGACUUGCCGG	:: ::: :: :.:::::::	UAGGAAAGACAGCUUUGGCUA	Translation
	pvu-miR2118	1	22	1112	1133	UUGCCGAUUCCACCCAUUCCUA	:: .::::: ::::::: .::	AAGUGAUGGGAGGAAUCGUUAA	Cleavage
	ghr-miRNA482a	1	22	589	610	UCUUUCCUACUCCUCCCAUACC	:: ::::: ::: :::::::::	GGCAUGGGUGGAUUAGGAAAGA	Translation
	ghr-miRNA482c	1	22	589	610	UCUUUCCUACUCCUCCCAUUCC	:: ::::: ::: :::::::::	GGCAUGGGUGGAUUAGGAAAGA	Translation
	ghr-miRNA482b	1	22	589	610	UCUUGCCUACUCCACCCAUGCC	:::::::::::: :::: ::::	GGCAUGGGUGGAUUAGGAAAGA	Translation
	ghr-miRNA482b.2	1	22	587	608	UUGCCUACUCCACCCAUGCCAC	::::::::::::: :::: ::	UUGGCAUGGGUGGAUUAGGAAA	Cleavage
	ghr-miRNA482d	1	22	589	610	UCUUUCCAAUUCCUCCCAUUCC	:: ::::: ::: : :::::::	GGCAUGGGUGGAUUAGGAAAGA	Translation
Csa4M015850.1	aly-miR169n-5p	1	21	596	616	UAGCCAAAGAUGACUUGCCUG	.::: :: :::::::::: :	UAGGAAAAACAUCUUUGGCGA	Cleavage
	gma-miR395d	1	21	2617	2636	UGAAGUGUUUGGGGGAACUUU	:::::::.::::: .:::::	CAAGUUCCUCCAAA-GCUUCA	Cleavage
	mtr-miR395g	1	21	2618	2637	UUGAAGUGUUUGGGGGAACUC	::::::.::::: .::::::	AAGUUCCUCCAAA-GCUUCAA	Cleavage
	mtr-miR395h	1	21	2618	2637	AUGAAGUGUUUGGGGGAACUU	:::::::.::::: .:::::	AAGUUCCUCCAAA-GCUUCAA	Cleavage
	tae-miR395b	1	20	2618	2636	UGAAGUGUUUGGGGGAACUC	::::::.::::: .:::::	AAGUUCCUCCAAA-GCUUCA	Cleavage
	ghr-miRNA482b.2	1	22	581	602	UUGCCUACUCCACCCAUGCCAC	:::.:: :::::: :::: ::	UUGGUAUAGGUGGACUAGGAAA	Cleavage
	ghr-miRNA482a	1	22	583	604	UCUUUCCUACUCCUCCCAUACC	::::: :: ::: ::::::: :	GGUAUAGGUGGACUAGGAAAAA	Translation
Csa4M016360.1	ath-miR157c-3p	1	21	2083	2103	GCUCUCUAUACUUCUGUCACC	::: ::::::::::.:::.	AGUGUGAGAAGUAUAGGGAGU	Cleavage
	ath-miR395a	1	20	1883	1902	AAGUUCCUCCAAAGCUUCAA	::::::. ::::: :.::::	UUGAAGUGUUGGAAGGACUU	Cleavage
	mtr-miR395h	1	20	1883	1902	AAGUUCCUCCAAAGCUUCAA	::::::. ::::: :.::::	UUGAAGUGUUGGAAGGACUU	Cleavage
	osa-miR395b	1	20	1883	1902	AAGUUCCUCCAAAGCUUCAA	::::::. ::::: :.::::	UUGAAGUGUUGGAAGGACUU	Cleavage
	tae-miR395b	1	19	1884	1902	AAGUUCCUCCAAAGCUUCA	:::::. ::::: :.::::	UGAAGUGUUGGAAGGACUU	Cleavage
	gma-miR395d	1	20	1884	1903	CAAGUUCCUCCAAAGCUUCA	:::::. ::::: :.::::	UGAAGUGUUGGAAGGACUUC	Cleavage
	aly-miR157d-3p	1	21	2083	2103	GCUCUCUAUGCUUCUGUCAUC	.:: :::::.::::.:::.	AGUGUGAGAAGUAUAGGGAGU	Cleavage
	bra-miR408-5p	1	21	1151	1171	GGGAGCCAGGGAAGAGGCAGU	::: :::::: .:: :::::.	ACUUCCUCUUAUCUCGCUCCU	Translation
	osa-miR5532	1	22	2817	2838	AUGGAAUAUAUGACAAAGGUGG	:.:.:::::::::.:.: .::	CUAUCUUUGUCAUGUGUAUCAA	Cleavage
Csa4M016430.1	gma-miR2118a-3p	1	21	435	455	UUGCCGAUUCCACCCAUUCCU	.:: :::::::::::::: ::	GGGUAUGGGUGGAAUCGGAAA	Cleavage
	fve-miR482c	1	22	436	457	UCUUUCCUAUUCCUCCCAUCCC	:: ::::: ::::: ::::: :	GGUAUGGGUGGAAUCGGAAAAA	Cleavage
	pvu-miR2118	1	22	434	455	UUGCCGAUUCCACCCAUUCCUA	:.:: :::::::::::::: ::	UGGGUAUGGGUGGAAUCGGAAA	Cleavage
	ghr-miRNA482e.2	1	22	434	455	UUGCCGAUUCCACCCAUGCCUA	:.::.:::::::::::::: ::	UGGGUAUGGGUGGAAUCGGAAA	Cleavage
	ghr-miRNA482d	1	22	436	457	UCUUUCCAAUUCCUCCCAUUCC	:: ::::: ::::: ::::: :	GGUAUGGGUGGAAUCGGAAAAA	Cleavage
	ghr-miRNA482d.2	1	22	434	455	UUUCCAAUUCCUCCCAUUCCAC	:: ::::: ::::: :::::	UGGGUAUGGGUGGAAUCGGAAA	Cleavage
Csa4M016460.1	zma-miR396g-5p	1	21	177	197	UCCCACAGCUUUAUUGAACUG	.::::: .:.:. :::::::	UAGUUCUGUGAGACUGUGGGU	Cleavage
	cme-miR7130	1	24	1403	1425	GUUUGGAAUGUGCGAGAUGUGUGC	: :.:::::: :::::.::::.	UGAGAUAUCUCG-ACAUUUCAAAU	Cleavage
	zma-miR396g-5p	1	21	177	197	UCCCACAGCUUUAUUGAACUG	.::::: .:.:. :::::::	UAGUUCUGUGAGACUGUGGGU	Cleavage
Csa4M638480.1	atr-miR396d	1	21	496	516	CUCCACGGCUUUCUUGAACUU	:::.:::::.:::: ::::	GCGUUUAAGAAGGCCGAGGAG	Cleavage
	ath-miR390b-3p	1	20	771	790	CGCUAUCCAUCCUGAGUUCC	::::.:.. :::::.:::.:	GGAAUUUGUGAUGGGUAGUG	Cleavage
	ath-miR390a-3p	1	21	770	790	CGCUAUCCAUCCUGAGUUUCA	:.::.:.. :::::.:::.:	GGGAAUUUGUGAUGGGUAGUG	Cleavage
	csi-miR396e-5p	1	20	497	516	UUCCACGGCUUUCUUGAACU	:::.:::::.:::: :::.	CGUUUAAGAAGGCCGAGGAG	Cleavage
	gma-miR390a-3p	1	20	771	790	CGCUAUCCAUCCUGAGUUUC	:.::.:.. :::::.:::.:	GGAAUUUGUGAUGGGUAGUG	Cleavage
	osa-miR164d	1	21	993	1013	UGGAGAAGCAGGGCACGUGCU	:::: :::.:::.::. :::	AGCAAUUGCUCUGUUUUGCCA	Cleavage
	ppe-miR396a	1	21	496	516	UUCCACAGCUUUCUUGAACGU	.::::.:::::.:: : :::.	GCGUUUAAGAAGGCCGAGGAG	Cleavage
	pde-miR396	1	21	496	516	UCCCACGGCUUUCUUGAACUU	:::.:::::.:::: ::	GCGUUUAAGAAGGCCGAGGAG	Cleavage
	ptc-miR164f	1	21	993	1013	UGGAGAAGCAGGGCACAUGCU	:::: :::.:::.::. :::	AGCAAUUGCUCUGUUUUGCCA	Cleavage
	ptc-miR396f	1	21	496	516	UUCCACGGCUUUCUUGAACUG	:::.:::::.:::: :::.	GCGUUUAAGAAGGCCGAGGAG	Cleavage
	ptc-miR396g-5p	1	21	496	516	UUCCACGGCUUUCUUGAACUU	:::.:::::.:::: :::.	GCGUUUAAGAAGGCCGAGGAG	Cleavage
	smo-miR396	1	20	497	516	UUCCACGGCUUUCUUGAACC	:::.:::::.:::: :::.	CGUUUAAGAAGGCCGAGGAG	Cleavage
	ptc-miR390d-3p	1	21	770	790	CGCUAUCCAUCCUGAGUUUUA	..::.:.. :::::.:::.:	GGGAAUUUGUGAUGGGUAGUG	Cleavage
Csa5M165310.1	gma-miR160a-3p	1	21	641	661	GCGUAUGAGGAGCCAAGCAUA	.::.::::.::::::::	GGUGUUUGGUUCCUCAUAAAG	Cleavage
Csa5M266890.1	ath-miR157c-3p	1	21	2359	2379	GCUCUCUAUACUUCUGUCACC	::: ::::::::::. ::.	AGUGUGAGAAGUAUAGGCAGU	Cleavage
	gma-miR156z	1	19	1863	1881	AGAUUUCUUACAUUCCAAG	.:: :::: ::::::::.:	UUUAGAAUUUAAGAAAUUU	Translation
	hbr-miR396a	1	21	1569	1589	CACAGCUUUCUUGAACUUUCU	: ::::: ::::::::.:: :	AAAAAGUACAAGAAAGUUGCG	Cleavage
Csa5M647550.1	ath-miR396a-3p	1	21	1648	1668	GUUCAAUAAAGCUGUGGGAAG	::: : ..:.::::::::::	CUUGGCUUGGUUUUAUUGAAC	Cleavage
	gma-miR2118a-3p	1	21	75	95	UUGCCGAUUCCACCCAUUCCU	.::.::: :::: ::.::.::	GGGGAUGAGUGGUAUUGGUAA	Cleavage
	osa-miR5515	1	21	2595	2615	CCGAUGGUUGUUCUACAGGUG	::.. ::: :::::::::.:	CAUUGGUAAAACAACCAUUGC	Cleavage
	pvu-miR2118	1	22	74	95	UUGCCGAUUCCACCCAUUCCUA	:.::.::: :::: ::.::.::	UGGGGAUGAGUGGUAUUGGUAA	Cleavage
	ghr-miRNA482e.2	1	22	74	95	UUGCCGAUUCCACCCAUGCCUA	:.:: ::: :::: ::.::.::	UGGGGAUGAGUGGUAUUGGUAA	Cleavage
Csa5M647580.1	ath-miR157c-3p	1	21	352	372	GCUCUCUAUACUUCUGUCACC	:::.: :.:::::::::	UAUGAUAAAGGUAUAGAGAUA	Cleavage
	aly-miR157d-3p	1	21	352	372	GCUCUCUAUGCUUCUGUCAUC	::::.: :.:.:::::::	UAUGAUAAAGGUAUAGAGAUA	Cleavage
	ath-miR396a-3p	1	21	449	469	CUUGGCUUGGUUUUAUUGAAC	::.:. :::. :::::::::	AUUUAGGAAAGACAAGCCAAG	Translation
	csi-miR159a-5p	1	20	193	212	CUUUUGGUCUCAAGAAGCUU	.::.::::::: : .:::::	GAGUUUCUUGAUAAUAAAAG	Cleavage
	gma-miR396a-3p	1	20	450	469	CUUGGCUUGGUUUUAUUGAA	::.:. :::. :::::::::	UUUAGGAAAGACAAGCCAAG	Translation
	stu-miR172c-3p	1	19	389	407	CAAGCUUCUUCGAGAUUCU	:::.:::.::.:::: ::	AGAGUCUUGAGGAAGAUUA	Cleavage
	tae-miR167b	1	21	243	263	UGAAGCUGACAGCAUGAUCUA	:.:::::::. ::::.:::	UGGAUCAUGUGAUCAGUUUCC	Translation
Csa5M647590.1	cme-miR399g	1	22	1048	1069	AGGGCUUCUCUCCAUUGGCAGG	::. .: :::::::::.:::	UAUGUGGAAGGAGAGAAGUCCU	Cleavage
	csi-miR156g-5p	1	21	1352	1372	UUGACGGAAGAUAGAGAGCAC	: .:::::: :::.: ::::	AUUUUCUCUACCUUUCUUCAA	Translation
	osa-miR5515	1	21	1287	1307	CCGAUGGUUGUUCUACAGGUG	::.. ::: :::::::::.:	CAUUGGUAAAACAACCAUUGC	Cleavage
Csa6M375730.1	ahy-miR156b-3p	1	21	1717	1737	GCUCUCUAAGCUUCUGUCAUC	::::: :::. .::.::::::	GAUGAGAGAGUUUUGGAGAGC	Translation
	hbr-miR156	1	20	1706	1727	UCUUUCUCAUCUUC--UAUCAA	:::::. ::::::::::.::	UUGAUGAUGAAGAUGAGAGAGU	Cleavage
	aly-miR157b-3p	1	22	1716	1737	GCUCUCUAAGCUUCUGUCAUCA	::::: :::. .::.::::::	AGAUGAGAGAGUUUUGGAGAGC	Translation
Csa6M490170.1	ath-miR397a	1	20	1343	1362	AAUCAUUGCUGCACUUAUGG	:. ::::: :::::::.::	ACGAAAGUGAAGCAAUGGUU	Translation
	ptc-miR397b	1	20	1343	1362	AAUCAUUGCUGCACUUAUGG	:. ::::: :::::::.::	ACGAAAGUGAAGCAAUGGUU	Translation
	eun-miR397a-5p	1	19	1343	1361	AUCAUUGCUGCACUUAUGG	:. ::::: :::::::.:	ACGAAAGUGAAGCAAUGGU	Translation
	nta-miR397	1	21	1661	1681	GAAUCAGAGGCUGCACUUAAU	: ::::: :: .::::::::	CUGAAGUGGAGGUUCUGAUUC	Translation
	pvu-miR2118	1	22	104	125	UUGGAAUGGGUGGUCUUGGCAA	:: ..:::. .:.::.::::::	UUCUUAAGGAUAUCCGUUCCAA	Cleavage
	sly-miR397-5p	1	21	1661	1681	GAAUCAGAGGCUGCACUUAAU	: ::::: :: .::::::::	CUGAAGUGGAGGUUCUGAUUC	Translation
	hbr-miR156	1	19	1678	1696	UUGACAGAAGAUAGAGAGC	.:::. :::::: :::::	AUUCUUAAUCUUCAGUCAA	Cleavage
	ghr-miRNA482b	1	22	836	857	UCUUGCCUACUCCACCCAUGCC	::: :::::::.:::::::	AUGAUGUGUGGAGUGGGCAAGA	Cleavage
	ghr-miRNA482b.2	1	22	834	855	UUGCCUACUCCACCCAUGCCAC	::: :::::::.:::::	AGAUGAUGUGUGGAGUGGGCAA	Cleavage
Csa7M239020.1	ptc-miR6470	1	21	2215	2235	CUCUGAUAUCAUAUUAAAAAA	:::::::::: :::. ::	UCCUUUAAUAUGAAAUCGCAG	Cleavage
	vvi-miR396b	1	19	3808	3826	AUUUUACGAAAUUGUGGAA	:::::.::::: : :..::	UUCCAUAAUUUAGCAGGAU	Cleavage
	ath-miR396b-5p	1	20	3808	3827	GAUUUUACGAAAUUGUGGAA	:::::.::::: : :..::.	UUCCAUAAUUUAGCAGGAUU	Cleavage
	ghr-miRNA482d.2	1	22	527	548	UUUCCAAUUCCUCCCAUUCCAC	::: :::::::: .:::::::	AUGGUAUGGGAGGUGUUGGAAA	Cleavage
	ghr-miRNA482d	1	22	529	550	UCUUUCCAAUUCCUCCCAUUCC	:: :::::::: .::::::: :	GGUAUGGGAGGUGUUGGAAAAA	Translation
Csa7M420890.1	osa-miR164c	1	21	306	325	UGGAGAAGCAGGGUACGUGCA	:.:::::.::: :::.::::	AGUACGUAUCCU-CUUUUCCA	Cleavage
Csa7M425940.1	ahy-miR156b-3p	1	21	1702	1722	GCUCUCUAAGCUUCUGUCAUC	::::: .::. .::.:::.::	GAUGAGGGAGUUUUGGAGGGC	Translation
	aly-miR157b-3p	1	22	1701	1722	GCUCUCUAAGCUUCUGUCAUCA	:::::: .::. .::.:::.::	UGAUGAGGGAGUUUUGGAGGGC	Translation
	osa-miR164c	1	21	306	325	UGGAGAAGCAGGGUACGUGCA	:.:::::.:.: ::::::::	AGUACGUAUCUU-CUUCUCCA	Cleavage
	gma-miR5368	1	19	2624	2642	GGACAGUCUCAGGUAGACA	:: .::..::. :.:::::	UGCUUAUUUGGAAUUGUCC	Cleavage

[truncated: 1 more sheets: Table S11]
